# Supplementary material for: RNA sequencing unravels novel L cell constituents and mechanisms of GLP-1 secretion in human gastric bypass-operated intestine
Source: Diabetologia. 2023 Nov 30;67(2):356–70. doi: 10.1007/s00125-023-06046-8 (PMC10789678; doi:10.1007/s00125-023-06046-8)
Supplement: Supplementary file 2 — Supplementary file2 (XLSX 1473 KB) [file 125_2023_6046_MOESM2_ESM.xlsx]

## Sheet: ESM Table 1
ESM Table 1. Differentially expressed genes in jejunal mucosal biopsies during RYGB surgery vs. 12 months post-RYGB.
Ensembl Gene ID	Gene Name	Mean	log2 Fold Change	p value	padj
ENSG00000186480	INSIG1	56.9798	2.66774	2.9477e-26	4.33489e-22
ENSG00000096060	FKBP5	224.478	-2.96782	6.20824e-21	3.04328e-17
ENSG00000109906	ZBTB16	47.4629	-3.23534	4.67968e-21	3.04328e-17
ENSG00000038295	TLL1	14.8454	-2.64344	2.49685e-15	9.17966e-12
ENSG00000099194	SCD	37.689	2.47721	1.14703e-13	3.37363e-10
ENSG00000104549	SQLE	21.9285	2.10191	3.22839e-13	6.78238e-10
ENSG00000182749	PAQR7	79.171	-2.31127	5.24189e-12	9.6359e-09
ENSG00000177575	CD163	21.7909	-1.97178	1.34783e-10	2.20235e-07
ENSG00000157514	TSC22D3	61.3834	-1.99256	1.69424e-10	2.49155e-07
ENSG00000167772	ANGPTL4	24.4671	-2.13191	3.19336e-10	3.91346e-07
ENSG00000167996	FTH1	134.264	-1.09785	2.95738e-10	3.91346e-07
ENSG00000160179	ABCG1	46.9162	-1.70213	4.34386e-10	4.77315e-07
ENSG00000177606	JUN	167.829	-1.65859	4.544e-10	4.77315e-07
ENSG00000211893	IGHG2	41.4556	2.26541	8.80634e-10	8.63374e-07
ENSG00000079459	FDFT1	52.9675	1.13658	5.59668e-09	5.14405e-06
ENSG00000204531	POU5F1	82.167	-2.51166	1.19282e-08	9.74535e-06
ENSG00000239521	GATS	15.8912	-2.14636	1.15165e-08	9.74535e-06
ENSG00000096088	PGC	1303.99	2.87061	1.36132e-08	1.05366e-05
ENSG00000004799	PDK4	153.66	-2.123	1.62229e-08	1.19287e-05
ENSG00000204175	GPRIN2	83.7507	-1.35965	3.66203e-08	2.56447e-05
ENSG00000125740	FOSB	23.9743	-2.7494	4.48432e-08	2.99756e-05
ENSG00000198099	ADH4	44.3596	1.58728	4.75405e-08	3.0397e-05
ENSG00000134539	KLRD1	50.4254	-2.50245	5.04798e-08	3.09315e-05
ENSG00000035664	DAPK2	74.2129	-1.40532	6.58756e-08	3.72603e-05
ENSG00000166046	TCP11L2	20.2722	-1.5815	6.463e-08	3.72603e-05
ENSG00000120129	DUSP1	66.2369	-1.31016	7.02529e-08	3.82644e-05
ENSG00000141012	GALNS	44.7903	-1.36499	7.59984e-08	3.99155e-05
ENSG00000137474	MYO7A	15.2747	-1.39417	1.05917e-07	5.19205e-05
ENSG00000172023	REG1B	20.6156	2.22739	1.02645e-07	5.19205e-05
ENSG00000261617	RP11-243A14.1	15.4674	-1.68215	1.53733e-07	7.29291e-05
ENSG00000172782	FADS6	31.8643	-1.90669	1.95128e-07	8.73581e-05
ENSG00000176153	GPX2	43.8426	1.66754	1.9603e-07	8.73581e-05
ENSG00000128016	ZFP36	104.624	-1.14834	2.3475e-07	0.000101536
ENSG00000067064	IDI1	22.9863	1.6385	2.8095e-07	0.000118047
ENSG00000116133	DHCR24	59.2936	1.59398	2.95231e-07	0.000120602
ENSG00000225300	RP11-1086F11.1	7.71976	-1.88088	3.07088e-07	0.000122055
ENSG00000257947	RP11-46I1.1	8.81336	-2.31917	3.56344e-07	0.000137905
ENSG00000171621	SPSB1	39.8962	-1.44769	3.73605e-07	0.000140878
ENSG00000072274	TFRC	89.7437	1.15147	4.44043e-07	0.000163252
ENSG00000137802	MAPKBP1	62.8161	-0.889748	7.42383e-07	0.00026628
ENSG00000073060	SCARB1	135.837	-1.29474	7.69054e-07	0.000269279
ENSG00000166016	ABTB2	70.5501	-1.19953	8.59635e-07	0.000293995
ENSG00000083457	ITGAE	19.9428	-1.36517	8.99681e-07	0.000296765
ENSG00000196611	MMP1	16.4053	2.07482	9.08092e-07	0.000296765
ENSG00000125895	TMEM74B	13.2999	-1.59518	9.42246e-07	0.000299888
ENSG00000213809	KLRK1	20.8888	-2.33214	9.78827e-07	0.000299888
ENSG00000167106	FAM102A	198.662	-1.35275	1.10216e-06	0.000330784
ENSG00000130649	CYP2E1	7.97181	-1.97481	1.14181e-06	0.000335828
ENSG00000168884	TNIP2	24.6348	-1.11295	1.23684e-06	0.000348454
ENSG00000171790	SLFNL1	12.7345	-1.33386	1.2145e-06	0.000348454
ENSG00000213145	CRIP1	7.9905	-2.09977	1.25582e-06	0.000348454
ENSG00000124440	HIF3A	9.80361	-2.09455	1.39469e-06	0.000379822
ENSG00000123243	ITIH5	37.0227	-1.37774	1.5045e-06	0.000402275
ENSG00000267702	RP11-53B2.2	30.5602	-1.49933	1.82095e-06	0.000478194
ENSG00000255666	RP11-867G2.6	97.038	-1.80465	1.92575e-06	0.000496844
ENSG00000139629	GALNT6	134.303	-1.63548	2.04814e-06	0.000510894
ENSG00000181019	NQO1	39.225	1.85417	2.04969e-06	0.000510894
ENSG00000105443	CYTH2	68.3128	-1.37859	2.11834e-06	0.000519205
ENSG00000169710	FASN	90.4318	1.42939	2.17207e-06	0.000523646
ENSG00000085741	WNT11	7.55012	-1.72642	2.28113e-06	0.00054107
ENSG00000100219	XBP1	137.045	1.28813	2.56517e-06	0.000589428
ENSG00000169894	MUC3A	457.49	-1.59762	2.5564e-06	0.000589428
ENSG00000148346	LCN2	7.54173	2.06697	2.67728e-06	0.000605725
ENSG00000267177	RP11-756J15.3	17.724	-2.35304	3.20954e-06	0.000715143
ENSG00000189056	RELN	11.2269	-1.54966	3.32503e-06	0.00072982
ENSG00000162772	ATF3	14.5167	-1.58811	3.38384e-06	0.000731806
ENSG00000052802	MSMO1	54.8393	1.32425	3.44958e-06	0.000735211
ENSG00000122417	ODF2L	240.483	-2.08731	3.69287e-06	0.000775819
ENSG00000110917	MLEC	190.32	0.920048	4.06336e-06	0.000818572
ENSG00000134107	BHLHE40	31.0639	1.31423	4.45367e-06	0.000873275
ENSG00000211897	IGHG3	17.1715	1.85779	5.09937e-06	0.000986727
ENSG00000132874	SLC14A2	7.94819	-1.8127	5.60107e-06	0.00106973
ENSG00000188517	COL25A1	14.2675	-1.37233	5.7735e-06	0.00108853
ENSG00000087074	PPP1R15A	32.2248	-1.08012	5.94579e-06	0.00109298
ENSG00000128512	DOCK4	16.5453	-1.5766	5.89536e-06	0.00109298
ENSG00000118137	APOA1	1134.69	-1.80384	6.11293e-06	0.00110984
ENSG00000240723	RN7SL382P	11.8971	-2.18812	6.25275e-06	0.00112138
ENSG00000007171	NOS2	24.645	1.49108	6.81761e-06	0.00120795
ENSG00000111452	ADGRD1	10.5829	-1.51785	7.12878e-06	0.00123336
ENSG00000141338	ABCA8	18.0287	-1.1933	7.12114e-06	0.00123336
ENSG00000163993	S100P	12.1955	1.97243	7.34792e-06	0.00125649
ENSG00000179914	ITLN1	59.4847	1.39177	8.96357e-06	0.00151515
ENSG00000211938	IGHV3-7	52.9524	1.34184	9.33943e-06	0.00154321
ENSG00000242048	RP13-452N2.1	21.0091	-1.26804	9.2639e-06	0.00154321
ENSG00000259891	CTA-204B4.2	18.2846	-1.87126	9.48985e-06	0.00155064
ENSG00000065717	TLE2	20.1497	1.21242	9.84396e-06	0.00157354
ENSG00000107819	SFXN3	150.935	-0.973135	9.80367e-06	0.00157354
ENSG00000224822	THRB-IT1	41.5595	-1.97467	1.00278e-05	0.00158569
ENSG00000142661	MYOM3	17.2714	-1.53497	1.05859e-05	0.00165614
ENSG00000170345	FOS	132.539	-1.50945	1.15587e-05	0.00178929
ENSG00000154803	FLCN	128.512	-1.49898	1.16831e-05	0.0017897
ENSG00000070985	TRPM5	9.41533	-1.33746	1.22026e-05	0.00185002
ENSG00000141736	ERBB2	177.821	-0.771944	1.23654e-05	0.00185557
ENSG00000204634	TBC1D8	47.5794	-1.11288	1.2586e-05	0.00186959
ENSG00000010404	IDS	93.7166	-1.27988	1.374e-05	0.00187093
ENSG00000118523	CTGF	9.05564	-1.45251	1.35382e-05	0.00187093
ENSG00000143434	SEMA6C	47.9557	-1.30497	1.37189e-05	0.00187093
ENSG00000148773	MKI67	103.347	1.0318	1.35566e-05	0.00187093
ENSG00000160654	CD3G	29.5421	-1.85067	1.28735e-05	0.00187093
ENSG00000187720	THSD4	87.5814	-1.02253	1.32699e-05	0.00187093
ENSG00000215182	MUC5AC	476.24	2.05844	1.30988e-05	0.00187093
ENSG00000226806	AC011893.3	39.0231	-1.69981	1.34603e-05	0.00187093
ENSG00000244734	HBB	23.9826	-1.6572	1.28625e-05	0.00187093
ENSG00000249437	NAIP	9.09516	-1.47271	1.52557e-05	0.00204206
ENSG00000106258	CYP3A5	1107.96	-1.37801	1.62407e-05	0.00213919
ENSG00000249007	RP11-510N19.5	10.0433	-1.99282	1.62919e-05	0.00213919
ENSG00000169567	HINT1	37.5569	0.8715	1.66978e-05	0.00217307
ENSG00000131747	TOP2A	27.4552	1.39897	2.02277e-05	0.00260937
ENSG00000119138	KLF9	51.5617	-0.972527	2.04197e-05	0.00261123
ENSG00000132680	KIAA0907	109.675	-1.44138	2.15655e-05	0.00273399
ENSG00000168243	GNG4	7.0527	-1.60723	2.18977e-05	0.00275237
ENSG00000109107	ALDOC	24.7523	1.36699	2.24057e-05	0.00279235
ENSG00000153563	CD8A	13.9001	-1.29773	2.30689e-05	0.00282709
ENSG00000160182	TFF1	122.417	1.91938	2.29694e-05	0.00282709
ENSG00000156675	RAB11FIP1	363.858	-1.05748	2.3528e-05	0.00283609
ENSG00000211896	IGHG1	84.9526	1.2907	2.34247e-05	0.00283609
ENSG00000153904	DDAH1	85.3849	1.13201	2.47793e-05	0.00296263
ENSG00000090104	RGS1	5.78475	-1.80852	2.52477e-05	0.00299429
ENSG00000100626	GALNT16	5.74422	-1.71196	2.83313e-05	0.00324023
ENSG00000125968	ID1	46.1244	1.06735	2.90841e-05	0.00324023
ENSG00000132205	EMILIN2	24.1346	-1.34654	2.88938e-05	0.00324023
ENSG00000152256	PDK1	20.8151	1.18119	2.86937e-05	0.00324023
ENSG00000166532	RIMKLB	13.3933	-1.27743	2.87986e-05	0.00324023
ENSG00000169605	GKN1	334.481	2.15527	2.89612e-05	0.00324023
ENSG00000188536	HBA2	5.48329	-1.82695	2.8864e-05	0.00324023
ENSG00000234431	AC007283.5	21.167	-1.47697	2.93297e-05	0.00324303
ENSG00000231721	LINC-PINT	25.5378	-1.43368	2.96558e-05	0.00325462
ENSG00000104205	SGK3	34.9307	-1.23595	3.18432e-05	0.00346878
ENSG00000008323	PLEKHG6	95.282	-0.951993	3.32893e-05	0.00359965
ENSG00000163362	C1orf106	151.719	-0.967795	3.5485e-05	0.00375341
ENSG00000173369	C1QB	97.4991	-1.54861	3.55642e-05	0.00375341
ENSG00000178828	RNF186	35.5543	1.5008	3.55325e-05	0.00375341
ENSG00000204528	PSORS1C3	7.48313	-1.63346	3.57322e-05	0.00375341
ENSG00000183856	IQGAP3	24.5465	1.06547	3.72261e-05	0.00381205
ENSG00000221869	CEBPD	36.2129	-0.968897	3.66552e-05	0.00381205
ENSG00000242086	LINC00969	63.3102	-1.32498	3.80832e-05	0.00386242
ENSG00000143515	ATP8B2	149.223	-1.12139	3.91731e-05	0.00394003
ENSG00000233588	CYP51A1P2	4.27038	1.74313	3.93843e-05	0.00394003
ENSG00000102096	PIM2	20.752	1.12466	4.00703e-05	0.00398158
ENSG00000173809	TDRD12	13.1862	1.31771	4.10796e-05	0.00405448
ENSG00000148634	HERC4	152.057	-1.2656	4.15856e-05	0.00405843
ENSG00000184313	MROH7	33.859	-1.1866	4.16716e-05	0.00405843
ENSG00000076351	SLC46A1	89.6717	-1.23789	4.3092e-05	0.00413883
ENSG00000131482	G6PC	73.4634	-1.35023	4.30772e-05	0.00413883
ENSG00000135697	BCO1	50.6175	1.51702	4.33415e-05	0.00413883
ENSG00000106077	ABHD11	29.1468	-1.23056	4.54518e-05	0.00428471
ENSG00000167107	ACSF2	67.8453	-0.966537	4.52364e-05	0.00428471
ENSG00000008853	RHOBTB2	31.5209	-1.07835	4.64603e-05	0.00430881
ENSG00000121310	ECHDC2	131.714	-1.12869	4.65864e-05	0.00430881
ENSG00000179094	PER1	60.4736	-0.938522	4.65479e-05	0.00430881
ENSG00000048028	USP28	55.8931	-1.31094	4.80843e-05	0.00439209
ENSG00000227218	RP11-203J24.8	9.28102	-1.72433	4.80452e-05	0.00439209
ENSG00000084636	COL16A1	20.4611	-0.939594	4.90357e-05	0.00445135
ENSG00000095397	WHRN	10.4059	-1.18309	5.11133e-05	0.00452815
ENSG00000104537	ANXA13	79.91	-1.26994	5.06308e-05	0.00452815
ENSG00000126391	FRMD8	62.2734	-1.13642	5.02061e-05	0.00452815
ENSG00000163902	RPN1	88.5205	0.784705	5.25573e-05	0.00462819
ENSG00000088325	TPX2	16.1104	1.37876	5.32225e-05	0.00465887
ENSG00000168952	STXBP6	26.9803	-1.10184	5.42886e-05	0.00469628
ENSG00000185499	MUC1	22.8572	1.58876	5.40574e-05	0.00469628
ENSG00000148200	NR6A1	24.9377	-1.15243	5.55607e-05	0.00477822
ENSG00000147155	EBP	20.9356	0.958899	5.64852e-05	0.00482948
ENSG00000249201	CTD-3080P12.3	17.9642	-1.2027	5.93406e-05	0.00504429
ENSG00000103196	CRISPLD2	35.4827	-1.20549	6.00123e-05	0.00506693
ENSG00000188766	SPRED3	6.32016	-1.82761	6.04535e-05	0.00506693
ENSG00000145050	MANF	13.0489	1.24826	6.13328e-05	0.00506719
ENSG00000161714	PLCD3	36.9705	0.986288	6.12309e-05	0.00506719
ENSG00000205045	SLFN12L	28.6861	-1.62205	6.23647e-05	0.00512366
ENSG00000067113	PLPP1	21.3928	-0.887481	6.37119e-05	0.0051765
ENSG00000180061	TMEM150B	62.5323	-1.2868	6.37095e-05	0.0051765
ENSG00000267136	RP11-53B2.3	38.2972	-1.51119	6.45591e-05	0.00521651
ENSG00000088827	SIGLEC1	13.1745	-1.18017	6.68342e-05	0.00531415
ENSG00000219626	FAM228B	55.3169	-1.85244	6.68316e-05	0.00531415
ENSG00000175084	DES	18.7183	-1.27971	6.862e-05	0.00542541
ENSG00000206077	ZDHHC11B	8.82275	-1.58331	7.42722e-05	0.0058409
ENSG00000063854	HAGH	33.2139	-1.10576	7.58682e-05	0.00593467
ENSG00000182054	IDH2	53.4962	0.802346	7.79251e-05	0.00606332
ENSG00000109061	MYH1	11.3808	-1.29246	8.02824e-05	0.00621386
ENSG00000156804	FBXO32	18.2509	-0.90576	8.1712e-05	0.00629139
ENSG00000127948	POR	132.97	-0.755939	8.25429e-05	0.00632227
ENSG00000076641	PAG1	82.9297	-0.950881	8.33047e-05	0.00634756
ENSG00000130558	OLFM1	27.9982	1.22926	8.57429e-05	0.00649967
ENSG00000229859	PGA3	378.094	1.9468	8.86464e-05	0.00668531
ENSG00000127533	F2RL3	6.68512	-1.8216	8.93032e-05	0.00670048
ENSG00000224721	AC007182.6	7.59874	-1.43556	9.11879e-05	0.00678467
ENSG00000182606	TRAK1	171.803	-0.721917	9.50976e-05	0.00702767
ENSG00000106853	PTGR1	224.284	-1.11771	9.71548e-05	0.00710825
ENSG00000135636	DYSF	10.2914	-1.11865	9.70178e-05	0.00710825
ENSG00000211890	IGHA2	1226.56	1.2207	0.000100454	0.00731326
ENSG00000027075	PRKCH	37.9086	-1.06305	0.000103661	0.00750954
ENSG00000185275	CD24P4	16.5405	1.49361	0.000104266	0.00751634
ENSG00000133997	MED6	32.219	-1.51833	0.000105068	0.00753722
ENSG00000072818	ACAP1	42.6193	-1.50618	0.000105804	0.0075532
ENSG00000213865	C8orf44	11.9555	-1.41417	0.000106627	0.00757512
ENSG00000141551	CSNK1D	134.711	-0.959459	0.000107883	0.00762756
ENSG00000132793	LPIN3	87.787	-0.803887	0.000109812	0.00772679
ENSG00000135678	CPM	24.9712	-1.6253	0.000113151	0.00792289
ENSG00000174514	MFSD4A	246.657	1.23956	0.000114381	0.00793435
ENSG00000181513	ACBD4	115.101	-1.43969	0.000117252	0.00809533
ENSG00000185262	UBALD2	38.4545	-1.0224	0.000119548	0.00821531
ENSG00000143951	WDPCP	36.8992	-1.75657	0.000120677	0.00824326
ENSG00000159674	SPON2	30.0871	-1.4511	0.000121076	0.00824326
ENSG00000182481	KPNA2	12.3544	1.25822	0.000122043	0.00827082
ENSG00000142609	CFAP74	4.69076	-1.74893	0.000125834	0.00847044
ENSG00000204592	HLA-E	239.964	-0.790063	0.000126141	0.00847044
ENSG00000126870	WDR60	31.577	-0.974758	0.000127113	0.00849691
ENSG00000216636	RPL7P25	14.6427	-1.95384	0.000128165	0.00852848
ENSG00000160868	CYP3A4	531.906	-1.35147	0.00013169	0.0087236
ENSG00000160181	TFF2	77.3685	1.96793	0.000133223	0.00878554
ENSG00000145642	FAM159B	25.4542	-1.95865	0.000137221	0.00900878
ENSG00000108799	EZH1	42.9368	-1.01876	0.000137897	0.00901298
ENSG00000117281	CD160	8.32015	-1.32329	0.00013987	0.00910148
ENSG00000241684	ADAMTS9-AS2	4.53466	-1.41966	0.000144489	0.0093606
ENSG00000160305	DIP2A	79.775	-0.788891	0.000149369	0.00955051
ENSG00000204110	RP1-153P14.8	7.80326	-1.54758	0.000149355	0.00955051
ENSG00000226493	RP11-524O24.2	10.5554	-1.83279	0.000149077	0.00955051
ENSG00000116213	WRAP73	17.1432	-1.15758	0.000152852	0.00964742
ENSG00000117298	ECE1	93.8546	-0.601643	0.000152346	0.00964742
ENSG00000135218	CD36	148.333	-0.964489	0.000151707	0.00964742
ENSG00000213046	EEF1A1P32	34.8946	-1.66012	0.000154829	0.00965408
ENSG00000251637	RP11-119D9.1	30.9671	-1.04465	0.000153998	0.00965408
ENSG00000140465	CYP1A1	75.915	-1.87961	0.000156427	0.00970639
ENSG00000212443	SNORA53	20.7213	1.60043	0.00015928	0.00984191
ENSG00000198585	NUDT16	65.3078	-1.15826	0.000161246	0.0099217
ENSG00000084207	GSTP1	87.2637	1.11067	0.000164556	0.0100367
ENSG00000184454	NCMAP	11.9823	-1.00395	0.000165163	0.0100367
ENSG00000243959	RN7SL684P	16.7831	-1.82589	0.000169551	0.010261
ENSG00000153094	BCL2L11	25.1901	-0.98698	0.000170322	0.0102654
ENSG00000141854	MISP3	17.1351	-0.923066	0.000171633	0.0102705
ENSG00000211659	IGLV3-25	14.9062	1.31927	0.000172502	0.0102705
ENSG00000250497	AC007126.1	34.6852	-1.64136	0.000172258	0.0102705
ENSG00000168807	SNTB2	99.5741	-1.26583	0.000183276	0.0108243
ENSG00000149115	TNKS1BP1	83.5368	-0.970369	0.00019068	0.0111768
ENSG00000170915	PAQR8	91.8544	-1.00841	0.000190764	0.0111768
ENSG00000136930	PSMB7	26.7342	0.926931	0.000192735	0.0112474
ENSG00000060491	OGFR	60.6108	-1.03107	0.000194917	0.0112853
ENSG00000211649	IGLV7-46	9.04585	1.40095	0.00019442	0.0112853
ENSG00000242687	AC004893.11	18.5161	-1.34185	0.000200292	0.0115327
ENSG00000255478	RP11-867O8.5	4.54633	-1.3113	0.00020076	0.0115327
ENSG00000155380	SLC16A1	33.5313	0.947139	0.00021152	0.0119372
ENSG00000160685	ZBTB7B	202.665	-0.815042	0.000211303	0.0119372
ENSG00000171227	TMEM37	75.0966	-1.04333	0.000210338	0.0119372
ENSG00000178726	THBD	8.51382	-1.29452	0.000211859	0.0119372
ENSG00000236155	RP11-231P20.2	5.40814	-1.56279	0.000211833	0.0119372
ENSG00000196747	HIST1H2AI	19.103	1.28787	0.000217376	0.0121549
ENSG00000214265	RP11-701H24.9	20.4109	-1.68831	0.000216568	0.0121549
ENSG00000160191	PDE9A	14.154	-1.03453	0.000218466	0.0121695
ENSG00000182580	EPHB3	13.1833	1.39725	0.000225883	0.0125352
ENSG00000136542	GALNT5	16.9151	1.31187	0.000232377	0.0128471
ENSG00000184357	HIST1H1B	38.2434	1.31938	0.000236934	0.0130366
ENSG00000233559	AC016831.7	21.9425	-1.46199	0.000237577	0.0130366
ENSG00000170703	TTLL6	7.57975	-1.09649	0.000245409	0.0133738
ENSG00000241095	CYP51A1P1	4.4139	1.48276	0.000245541	0.0133738
ENSG00000239713	APOBEC3G	24.4835	-1.55864	0.000249266	0.0134852
ENSG00000266718	RP11-466A19.1	5.19214	-1.50286	0.000249421	0.0134852
ENSG00000140043	PTGR2	45.6722	-1.55044	0.000255056	0.0137394
ENSG00000232542	DPYD-IT1	15.322	-1.88289	0.000258055	0.0138502
ENSG00000243175	RPSAP36	19.1275	-1.55506	0.000262508	0.014038
ENSG00000235314	LINC00957	16.0475	-1.73824	0.000264077	0.0140707
ENSG00000136250	AOAH	17.897	-1.28273	0.000267823	0.0142188
ENSG00000135702	CHST5	65.7734	-1.36911	0.000271167	0.0143445
ENSG00000171596	NMUR1	5.82383	-1.40604	0.000272185	0.0143468
ENSG00000135373	EHF	38.4377	1.11178	0.000274507	0.0144027
ENSG00000183401	CCDC159	16.116	-1.40795	0.000277731	0.0144834
ENSG00000076555	ACACB	101.955	-0.573058	0.000280686	0.0145857
ENSG00000103018	CYB5B	43.5964	1.1591	0.000282703	0.0145875
ENSG00000104267	CA2	79.7306	1.33407	0.000286065	0.0146581
ENSG00000164611	PTTG1	4.48496	1.29833	0.000285573	0.0146581
ENSG00000103264	FBXO31	34.2899	-0.949718	0.000290917	0.0147018
ENSG00000168675	LDLRAD4	73.5104	-1.04753	0.000289353	0.0147018
ENSG00000214087	ARL16	43.1024	-1.45814	0.000289342	0.0147018
ENSG00000008394	MGST1	31.4059	1.08537	0.000296188	0.014866
ENSG00000100376	FAM118A	56.2442	-1.08077	0.000296016	0.014866
ENSG00000160785	SLC25A44	36.2471	0.657756	0.000299077	0.0149578
ENSG00000168496	FEN1	12.439	1.38157	0.000301069	0.0149578
ENSG00000198833	UBE2J1	77.5079	0.804636	0.000300435	0.0149578
ENSG00000057704	TMCC3	68.8968	-0.753606	0.000302167	0.0149619
ENSG00000092096	SLC22A17	15.4431	-1.62257	0.000307523	0.0151361
ENSG00000117472	TSPAN1	21.7553	1.13001	0.000308267	0.0151361
ENSG00000168395	ING5	41.0468	-1.28276	0.000308774	0.0151361
ENSG00000108602	ALDH3A1	14.2451	1.34285	0.000313522	0.0152167
ENSG00000203497	PDCD4-AS1	11.3372	-1.43781	0.000313169	0.0152167
ENSG00000188315	C3orf62	17.6721	-1.3453	0.000315918	0.0152825
ENSG00000065809	FAM107B	36.8294	1.2202	0.000319082	0.0152848
ENSG00000140832	MARVELD3	119.159	-1.35354	0.000317788	0.0152848
ENSG00000183688	FAM101B	14.8499	-1.16963	0.000318179	0.0152848
ENSG00000175104	TRAF6	34.4551	-0.720516	0.000321544	0.0153527
ENSG00000203697	CAPN8	34.8755	1.52931	0.000324335	0.0154358
ENSG00000077147	TM9SF3	209.837	0.861023	0.000326713	0.015449
ENSG00000109684	CLNK	5.86511	-1.6623	0.000326429	0.015449
ENSG00000132879	FBXO44	12.271	-1.21653	0.00034029	0.0159807
ENSG00000144354	CDCA7	17.862	0.907382	0.000344679	0.01607
ENSG00000203280	CTA-221G9.12	18.0751	-1.22525	0.000350854	0.0162765
ENSG00000103319	EEF2K	49.8507	-0.837544	0.00036346	0.0165995
ENSG00000112936	C7	28.2349	-1.25503	0.000362686	0.0165995
ENSG00000175311	ANKS4B	74.4878	-0.773471	0.000362618	0.0165995
ENSG00000203472	RP11-77K12.4	11.3107	-1.65161	0.000361499	0.0165995
ENSG00000226029	RP4-798A10.2	7.59379	-1.5927	0.000361108	0.0165995
ENSG00000205213	LGR4	57.5467	0.969416	0.000365385	0.0166358
ENSG00000210140	MT-TC	5750.11	-1.6699	0.000373323	0.0169447
ENSG00000248923	MTND5P11	74.5741	-1.27389	0.000379544	0.0171741
ENSG00000100731	PCNX1	131.928	-0.690626	0.000383706	0.0172562
ENSG00000117020	AKT3	15.6368	-1.04638	0.000383352	0.0172562
ENSG00000175782	SLC35E3	21.4934	-1.46885	0.000385799	0.0172975
ENSG00000101695	RNF125	159.063	-1.34734	0.000391021	0.0173393
ENSG00000183873	SCN5A	11.6596	-1.75716	0.00038821	0.0173393
ENSG00000198865	CCDC152	26.6061	-1.35862	0.000389613	0.0173393
ENSG00000258891	RP5-1021I20.5	21.1889	-1.57298	0.000391449	0.0173393
ENSG00000121413	ZSCAN18	6.17252	-1.17476	0.000398896	0.0176161
ENSG00000135540	NHSL1	276.482	-0.746847	0.000401969	0.0176987
ENSG00000116985	BMP8B	22.4262	-0.952521	0.000404663	0.0177641
ENSG00000229719	MIR194-2HG	154.862	-1.09111	0.000411812	0.0179706
ENSG00000236824	BCYRN1	157.236	-1.48579	0.000411449	0.0179706
ENSG00000105854	PON2	61.0091	-0.747389	0.000418695	0.0180567
ENSG00000109771	LRP2BP	16.8498	-1.42318	0.000417048	0.0180567
ENSG00000110921	MVK	12.4714	1.01249	0.000415554	0.0180567
ENSG00000124635	HIST1H2BJ	12.6778	1.23878	0.000420436	0.0180788
ENSG00000154175	ABI3BP	17.682	-1.07378	0.000423191	0.0181442
ENSG00000101986	ABCD1	34.5102	-0.997785	0.000425759	0.0182012
ENSG00000259398	RP11-430B1.1	12.9745	-1.5973	0.000428819	0.0182789
ENSG00000108561	C1QBP	40.5083	0.72758	0.0004364	0.018534
ENSG00000135378	PRRG4	57.4737	-1.24552	0.000438585	0.018534
ENSG00000186648	CARMIL3	15.051	-0.945298	0.000437845	0.018534
ENSG00000105499	PLA2G4C	10.7138	-0.933652	0.000443359	0.0186821
ENSG00000145990	GFOD1	46.315	-1.29968	0.000450658	0.0189286
ENSG00000250312	ZNF718	17.2372	-1.40769	0.000451784	0.0189286
ENSG00000198488	B3GNT6	17.0023	1.36243	0.000454035	0.0189689
ENSG00000050438	SLC4A8	19.6244	-1.10413	0.00045752	0.0190603
ENSG00000267457	RP5-837J1.4	80.3091	-1.77541	0.000461952	0.0191906
ENSG00000130522	JUND	244.852	-1.27101	0.000463758	0.0192113
ENSG00000174151	CYB561D1	28.3964	-0.941239	0.000465117	0.0192135
ENSG00000067225	PKM	143.879	0.850925	0.000467459	0.0192562
ENSG00000147144	CCDC120	43.128	-1.11764	0.000476752	0.0195841
ENSG00000224315	RPL7P7	8.30288	-1.71619	0.000481417	0.0196659
ENSG00000234771	SLC25A25-AS1	154.548	-1.23094	0.000481278	0.0196659
ENSG00000110446	SLC15A3	15.8799	-1.299	0.000486026	0.0197445
ENSG00000264676	RN7SL204P	12.4254	-1.73403	0.000485895	0.0197445
ENSG00000136235	GPNMB	10.4452	-1.19745	0.000498503	0.0201809
ENSG00000169903	TM4SF4	189.086	-1.38921	0.000499514	0.0201809
ENSG00000172273	HINFP	46.5866	-1.25203	0.000512226	0.0206378
ENSG00000203814	HIST2H2BF	15.0327	1.03754	0.000514512	0.0206733
ENSG00000121440	PDZRN3	14.1829	-1.0136	0.000526578	0.0209293
ENSG00000164976	KIAA1161	129.699	-0.673255	0.000525818	0.0209293
ENSG00000178878	APOLD1	7.6548	-1.26007	0.000524735	0.0209293
ENSG00000035862	TIMP2	38.2844	-0.769799	0.000531278	0.0210065
ENSG00000118515	SGK1	242.57	-1.32499	0.000531376	0.0210065
ENSG00000180879	SSR4	44.1038	0.787924	0.000534342	0.0210671
ENSG00000245156	RP11-867G23.3	8.39354	-1.25043	0.000538626	0.0211792
ENSG00000263002	ZNF234	12.3173	-1.07602	0.000541429	0.0212327
ENSG00000186166	CCDC84	60.6453	-1.38001	0.000549928	0.0215086
ENSG00000211956	IGHV4-34	8.03453	1.15873	0.000553811	0.021603
ENSG00000234109	RPL7P36	8.51358	-1.6686	0.000556333	0.021644
ENSG00000260790	RP11-21M24.2	11.7086	-1.69652	0.000567844	0.0220335
ENSG00000162616	DNAJB4	13.8149	-1.23566	0.000587717	0.0227446
ENSG00000231312	AC007246.3	25.948	-1.04053	0.000589754	0.0227636
ENSG00000143258	USP21	12.1326	-0.91097	0.000596024	0.0228926
ENSG00000158411	MITD1	15.3504	-1.23638	0.00059621	0.0228926
ENSG00000075826	SEC31B	18.1118	-1.23152	0.000600936	0.0229286
ENSG00000161921	CXCL16	65.0992	-1.15891	0.000600011	0.0229286
ENSG00000168477	TNXB	78.8564	-1.04642	0.000601826	0.0229286
ENSG00000100417	PMM1	17.1079	-0.775584	0.000616272	0.023358
ENSG00000187244	BCAM	11.9022	-1.14124	0.000615761	0.023358
ENSG00000144867	SRPRB	13.4016	1.1491	0.00062703	0.0237046
ENSG00000126775	ATG14	55.9151	-1.27993	0.000628706	0.0237071
ENSG00000060971	ACAA1	158.486	-1.24275	0.000630617	0.0237183
ENSG00000101871	MID1	17.2039	0.968572	0.000632695	0.0237358
ENSG00000141574	SECTM1	64.0345	-0.860062	0.000637946	0.0238718
ENSG00000241294	IGKV2-24	13.5948	1.20495	0.000645539	0.0240946
ENSG00000154874	CCDC144B	14.7244	-1.40048	0.000650236	0.0242085
ENSG00000077232	DNAJC10	40.3142	1.11057	0.00065625	0.0242483
ENSG00000153896	ZNF599	6.53613	-1.2942	0.000654485	0.0242483
ENSG00000164733	CTSB	265.576	-0.633181	0.000654607	0.0242483
ENSG00000160953	MUM1	61.9684	-1.20155	0.000661897	0.0243956
ENSG00000155189	AGPAT5	14.5731	0.946892	0.000674898	0.0248126
ENSG00000151150	ANK3	127.78	-0.628418	0.00068108	0.0249775
ENSG00000196405	EVL	86.1128	-1.00622	0.00069567	0.0254491
ENSG00000092929	UNC13D	30.1439	-0.984687	0.000698575	0.0254919
ENSG00000250591	PRSS3P1	22.7892	1.27642	0.000703555	0.0256101
ENSG00000213742	ZNF337-AS1	7.88664	-1.39901	0.00070589	0.0256316
ENSG00000165678	GHITM	59.0476	1.11246	0.000715034	0.0258808
ENSG00000169905	TOR1AIP2	667.038	-1.162	0.000720943	0.0259858
ENSG00000108840	HDAC5	29.5242	-0.873308	0.000723994	0.0260319
ENSG00000169682	SPNS1	7.30665	-1.56723	0.000730845	0.0262142
ENSG00000172888	ZNF621	111.211	-1.37009	0.00074421	0.0266286
ENSG00000198911	SREBF2	100.823	0.648764	0.000749243	0.0267436
ENSG00000065413	ANKRD44	36.3011	-1.02897	0.000752729	0.026803
ENSG00000163945	UVSSA	77.6245	-1.14422	0.00075767	0.0268489
ENSG00000163938	GNL3	25.1793	1.22002	0.000766924	0.0268533
ENSG00000214413	BBIP1	41.8676	-1.36269	0.000763207	0.0268533
ENSG00000226688	ENTPD1-AS1	10.8323	-1.11201	0.000766245	0.0268533
ENSG00000259453	RP11-815J21.1	23.9285	-1.49619	0.000759657	0.0268533
ENSG00000100558	PLEK2	14.2646	1.04087	0.000769243	0.0268705
ENSG00000245648	RP11-277P12.20	8.61791	-1.61976	0.000775886	0.026977
ENSG00000254901	BORCS8	16.9205	-1.27298	0.000775961	0.026977
ENSG00000225113	RP5-1160K1.3	35.3279	-1.57715	0.000778196	0.0269909
ENSG00000109743	BST1	31.384	-1.26747	0.000784117	0.0270686
ENSG00000164099	PRSS12	14.7301	1.00772	0.000797702	0.0274731
ENSG00000134152	KATNBL1	37.6735	-1.18294	0.00080646	0.0276452
ENSG00000228223	HCG11	16.0426	-1.30647	0.000805151	0.0276452
ENSG00000150477	KIAA1328	21.7244	-1.33512	0.00081036	0.02765
ENSG00000182986	ZNF320	23.6294	-1.21734	0.000809192	0.02765
ENSG00000141232	TOB1	46.4563	0.829892	0.000812513	0.0276593
ENSG00000136147	PHF11	25.2652	-0.879772	0.000821742	0.0278329
ENSG00000166483	WEE1	61.6837	-1.13212	0.000823289	0.0278329
ENSG00000168490	PHYHIP	8.34633	-1.22968	0.00082099	0.0278329
ENSG00000139625	MAP3K12	25.1516	-1.12221	0.000829956	0.0279939
ENSG00000129538	RNASE1	54.2612	1.15214	0.000833959	0.0280645
ENSG00000197614	MFAP5	5.19182	-1.53761	0.000837671	0.0281251
ENSG00000225489	RP11-390F4.3	35.4251	-1.43374	0.000839635	0.0281268
ENSG00000138744	NAAA	25.6195	-0.987204	0.000842048	0.0281436
ENSG00000197375	SLC22A5	78.8447	-0.59799	0.000845946	0.0282097
ENSG00000108786	HSD17B1	14.5408	-1.4686	0.000853989	0.0284135
ENSG00000116717	GADD45A	16.9584	-0.966917	0.000856725	0.0284402
ENSG00000113810	SMC4	32.2823	1.0106	0.000867577	0.0287356
ENSG00000173281	PPP1R3B	22.9508	-1.07492	0.000884888	0.0292431
ENSG00000100058	CRYBB2P1	31.1677	-1.29927	0.000889223	0.0292548
ENSG00000258044	RP11-530C5.2	11.7438	-1.52529	0.000887723	0.0292548
ENSG00000167380	ZNF226	17.1153	-0.783559	0.000899228	0.0295179
ENSG00000112561	TFEB	19.8279	-0.898687	0.00090776	0.0295998
ENSG00000138413	IDH1	86.0394	1.14882	0.000906279	0.0295998
ENSG00000158747	NBL1	272.641	-0.571271	0.000910613	0.0296272
ENSG00000253636	RP11-531A24.5	13.4444	-1.29227	0.000913082	0.0296419
ENSG00000119723	COQ6	18.1453	-1.22175	0.000923773	0.0297493
ENSG00000125304	TM9SF2	131.15	0.7661	0.000923943	0.0297493
ENSG00000148090	AUH	30.4879	-1.16775	0.000924481	0.0297493
ENSG00000211951	IGHV2-26	4.41434	1.24702	0.000922385	0.0297493
ENSG00000103044	HAS3	10.9631	1.20061	0.000949864	0.0301811
ENSG00000147041	SYTL5	9.92718	1.29944	0.000948757	0.0301811
ENSG00000156671	SAMD8	47.7691	-0.97129	0.000945713	0.0301811
ENSG00000166927	MS4A7	45.1427	-1.34152	0.000950214	0.0301811
ENSG00000214706	IFRD2	20.1384	0.878153	0.000941881	0.0301811
ENSG00000226026	RP11-57H12.3	7.15313	-1.49253	0.000949026	0.0301811
ENSG00000211943	IGHV3-15	26.9557	1.19975	0.000955442	0.0302817
ENSG00000224644	RP11-16L21.7	18.1086	-1.54348	0.000960742	0.0303842
ENSG00000120738	EGR1	13.3896	-1.32978	0.000979419	0.0308423
ENSG00000164211	STARD4	41.5461	0.832397	0.000987257	0.0310227
ENSG00000139211	AMIGO2	15.7884	0.971935	0.000996594	0.0311166
ENSG00000141696	P3H4	18.4225	-1.29652	0.000994212	0.0311166
ENSG00000185338	SOCS1	10.0538	-1.51933	0.000994947	0.0311166
ENSG00000198089	SFI1	74.571	-1.04763	0.00100358	0.0312682
ENSG00000101311	FERMT1	29.222	0.843791	0.00101426	0.031523
ENSG00000162241	SLC25A45	80.5544	-1.08932	0.00101604	0.031523
ENSG00000235244	DANT2	14.8018	-1.2729	0.00102001	0.0315796
ENSG00000119638	NEK9	64.0011	-0.851859	0.00102901	0.0317914
ENSG00000197670	RP4-724E16.2	13.7616	-1.38075	0.00103627	0.0319485
ENSG00000123146	ADGRE5	47.2999	-0.812031	0.00104658	0.0321989
ENSG00000148843	PDCD11	112.807	0.991667	0.00105695	0.0323693
ENSG00000168522	FNTA	69.6017	-1.10447	0.00106093	0.0323693
ENSG00000173258	ZNF483	56.67	-1.3876	0.00106048	0.0323693
ENSG00000198771	RCSD1	57.611	-1.31398	0.00106019	0.0323693
ENSG00000072042	RDH11	11.736	1.08282	0.00106804	0.0324898
ENSG00000172269	DPAGT1	12.8789	0.884079	0.0010693	0.0324898
ENSG00000053254	FOXN3	133.268	-0.514857	0.00107298	0.0325344
ENSG00000122711	SPINK4	21.2841	1.45874	0.00107774	0.0326115
ENSG00000049246	PER3	41.2214	0.995102	0.00108854	0.0328709
ENSG00000175414	ARL10	9.25609	-1.17502	0.00109286	0.0329336
ENSG00000105792	CFAP69	8.9406	-1.08167	0.00109653	0.0329766
ENSG00000147872	PLIN2	142.164	-0.935934	0.00110184	0.0330012
ENSG00000066427	ATXN3	78.7738	-1.2201	0.00113803	0.0334051
ENSG00000127314	RAP1B	80.236	-1.18053	0.00112812	0.0334051
ENSG00000133800	LYVE1	4.80952	-1.26677	0.00113691	0.0334051
ENSG00000134109	EDEM1	71.1454	0.629518	0.00112038	0.0334051
ENSG00000160957	RECQL4	9.76039	1.15794	0.00113743	0.0334051
ENSG00000165102	HGSNAT	47.2088	-0.756044	0.00113469	0.0334051
ENSG00000177721	ANXA2R	7.58246	-1.53223	0.00112879	0.0334051
ENSG00000180488	MIGA1	39.1473	-1.13577	0.00112996	0.0334051
ENSG00000182156	ENPP7	199.198	-1.20942	0.00113393	0.0334051
ENSG00000236478	AC012513.4	10.0956	-1.45087	0.00112223	0.0334051
ENSG00000112406	HECA	119.204	-1.02238	0.00115832	0.0338848
ENSG00000136436	CALCOCO2	132.291	-0.945086	0.00115899	0.0338848
ENSG00000170485	NPAS2	36.7022	-0.704065	0.00116229	0.0339138
ENSG00000132768	DPH2	7.24592	1.02027	0.00116755	0.0339932
ENSG00000177738	CTD-2201E18.3	4.31894	-1.17472	0.00116963	0.0339932
ENSG00000164690	SHH	3.87741	1.36091	0.00117363	0.0340423
ENSG00000104522	TSTA3	18.4187	0.870599	0.00120288	0.034819
ENSG00000160282	FTCD	10.5374	-0.953846	0.00120959	0.034819
ENSG00000203321	C9orf41-AS1	26.9484	-1.6256	0.00121086	0.034819
ENSG00000253764	RP11-439C15.4	25.7637	-1.42755	0.00121162	0.034819
ENSG00000261592	RP11-178L8.3	18.4698	-1.66768	0.00121225	0.034819
ENSG00000085552	IGSF9	34.1039	-0.904912	0.00122199	0.0350024
ENSG00000251364	CTD-2516F10.2	14.6132	-1.33185	0.00122339	0.0350024
ENSG00000136636	KCTD3	128.065	-1.00642	0.00123048	0.0350687
ENSG00000260114	CTD-2574D22.4	31.1279	-1.33879	0.00122932	0.0350687
ENSG00000153443	UBALD1	36.4586	-1.3294	0.00124118	0.0353053
ENSG00000066294	CD84	19.0978	-1.15867	0.00125651	0.0356722
ENSG00000003402	CFLAR	441.599	-1.23431	0.00126598	0.0358298
ENSG00000119314	PTBP3	130.504	0.822523	0.00126693	0.0358298
ENSG00000130164	LDLR	84.1845	1.097	0.00127562	0.0360062
ENSG00000139631	CSAD	39.7916	-0.951921	0.00129373	0.0364475
ENSG00000211892	IGHG4	19.5231	1.37822	0.00130228	0.0366084
ENSG00000182022	CHST15	37.6459	0.934242	0.00130765	0.0366293
ENSG00000257027	RP11-705C15.3	16.731	-1.26797	0.00135131	0.0374951
ENSG00000261324	RP11-174G6.5	22.5445	-1.17505	0.00136874	0.0378359
ENSG00000047648	ARHGAP6	7.23666	-0.96143	0.00137157	0.0378429
ENSG00000260586	RP11-592N21.2	6.81805	-0.971915	0.00138305	0.0380884
ENSG00000173559	NABP1	57.2156	-0.773287	0.00139854	0.0384428
ENSG00000107362	ABHD17B	51.842	-1.16126	0.00141208	0.0385926
ENSG00000122952	ZWINT	6.69959	1.02036	0.00141792	0.0385926
ENSG00000137770	CTDSPL2	51.3721	-1.00254	0.00141191	0.0385926
ENSG00000155926	SLA	21.1329	-1.04164	0.00141973	0.0385926
ENSG00000258682	CTD-2002H8.2	17.483	-1.50278	0.00141647	0.0385926
ENSG00000189136	UBE2Q2P1	19.4313	-1.31392	0.00142437	0.0386472
ENSG00000140575	IQGAP1	130.756	0.73229	0.00142879	0.0386834
ENSG00000161960	EIF4A1	18.7024	-1.19998	0.00143096	0.0386834
ENSG00000101842	VSIG1	28.873	1.50657	0.00143864	0.0387483
ENSG00000185950	IRS2	60.9005	-0.988447	0.00143663	0.0387483
ENSG00000162148	PPP1R32	9.97627	-1.40135	0.00144617	0.0387671
ENSG00000211964	IGHV3-48	19.5096	1.0995	0.00144724	0.0387671
ENSG00000224831	RP11-651P23.4	9.30036	0.868979	0.00144377	0.0387671
ENSG00000137265	IRF4	33.7932	1.13353	0.00145265	0.0388411
ENSG00000107796	ACTA2	15.953	-0.814076	0.00145758	0.0389023
ENSG00000197815	RP1-253P7.4	7.07297	-1.47778	0.00146477	0.0389529
ENSG00000244122	UGT1A7	7.51605	1.00687	0.00146449	0.0389529
ENSG00000167543	TP53I13	48.272	-1.0187	0.00149518	0.0396899
ENSG00000113161	HMGCR	45.7208	1.17011	0.00151011	0.03995
ENSG00000214922	HLA-F-AS1	7.25278	-1.32681	0.00151042	0.03995
ENSG00000170088	TMEM192	25.6676	-1.11535	0.00151986	0.0401276
ENSG00000159915	ZNF233	9.79285	-1.2091	0.00152538	0.0402012
ENSG00000006747	SCIN	143.504	-1.0372	0.00154529	0.0403806
ENSG00000108381	ASPA	48.0089	-1.09651	0.00154283	0.0403806
ENSG00000158467	AHCYL2	45.8268	0.82988	0.00153859	0.0403806
ENSG00000170608	FOXA3	9.11515	1.08811	0.00153965	0.0403806
ENSG00000254653	RP11-702F3.1	5.09381	-1.44475	0.00154592	0.0403806
ENSG00000260774	CTD-2083E4.4	9.27016	-1.37824	0.00155998	0.0406755
ENSG00000123977	DAW1	6.16475	-1.12798	0.00157886	0.0410224
ENSG00000163520	FBLN2	7.96522	-1.08965	0.00157785	0.0410224
ENSG00000132274	TRIM22	40.4858	-1.08417	0.00161344	0.0415349
ENSG00000137094	DNAJB5	9.04109	-0.996694	0.00160601	0.0415349
ENSG00000185324	CDK10	71.5876	-0.594255	0.00160709	0.0415349
ENSG00000236564	YWHAQP5	46.6781	-1.44194	0.00161291	0.0415349
ENSG00000254263	RP11-473O4.4	23.2689	-1.39923	0.00161553	0.0415349
ENSG00000168961	LGALS9	22.7336	0.797196	0.00162169	0.041548
ENSG00000182333	LIPF	1291.99	1.61829	0.00162156	0.041548
ENSG00000152749	GPR180	7.66572	0.991485	0.00164484	0.0419948
ENSG00000159713	TPPP3	5.11232	-1.18057	0.00164342	0.0419948
ENSG00000119725	ZNF410	19.4432	-1.31288	0.00164816	0.0420066
ENSG00000165275	TRMT10B	48.6084	-1.28384	0.0016576	0.0420288
ENSG00000205659	LIN52	35.1432	-1.10141	0.0016567	0.0420288
ENSG00000226698	RP1-50O24.6	11.0997	-1.38731	0.00165646	0.0420288
ENSG00000114315	HES1	12.3237	0.958442	0.00166592	0.042167
ENSG00000003436	TFPI	371.735	-1.26428	0.00166902	0.0421728
ENSG00000140859	KIFC3	55.9517	-0.664464	0.00170465	0.0428522
ENSG00000168653	NDUFS5	12.7804	0.952728	0.0016997	0.0428522
ENSG00000212601	RNA5SP53	7.91346	-1.56844	0.00170288	0.0428522
ENSG00000116478	HDAC1	36.7863	0.817781	0.00173002	0.0431318
ENSG00000143753	DEGS1	55.6698	-1.0785	0.00172466	0.0431318
ENSG00000173915	USMG5	10.3642	1.03675	0.00173043	0.0431318
ENSG00000186532	SMYD4	43.4365	-0.965446	0.00172221	0.0431318
ENSG00000197520	FAM177B	8.07518	1.2252	0.00172358	0.0431318
ENSG00000003756	RBM5	136.188	-0.824021	0.00174504	0.0432065
ENSG00000135272	MDFIC	30.2552	-1.202	0.00174508	0.0432065
ENSG00000143127	ITGA10	6.54977	-1.29043	0.00173958	0.0432065
ENSG00000090659	CD209	24.4456	-1.17428	0.00174845	0.0432147
ENSG00000227070	RP11-191G24.1	8.86315	-1.13472	0.00175882	0.0433905
ENSG00000266714	MYO15B	48.6599	-0.863376	0.00176147	0.0433905
ENSG00000044574	HSPA5	181.977	0.891158	0.00178536	0.0438454
ENSG00000111731	C2CD5	39.6451	1.00437	0.00178589	0.0438454
ENSG00000115486	GGCX	34.2524	-0.997337	0.00180872	0.0438679
ENSG00000142156	COL6A1	54.2211	-0.936059	0.0017942	0.0438679
ENSG00000159433	STARD9	28.0351	-0.798616	0.00179582	0.0438679
ENSG00000167995	BEST1	11.9275	-0.951729	0.00179318	0.0438679
ENSG00000171759	PAH	3.89302	-1.45366	0.00180335	0.0438679
ENSG00000175471	MCTP1	10.6398	-0.798991	0.00181359	0.0438679
ENSG00000183010	PYCR1	6.28242	1.18782	0.0018132	0.0438679
ENSG00000210135	MT-TN	98.7118	-1.44106	0.00181366	0.0438679
ENSG00000234545	FAM133B	13.2404	-1.1837	0.00180615	0.0438679
ENSG00000132530	XAF1	70.8515	-1.09266	0.00181896	0.0439238
ENSG00000136425	CIB2	17.2719	-0.996901	0.00183903	0.0442673
ENSG00000166126	AMN	372.438	-1.1255	0.0018392	0.0442673
ENSG00000164379	FOXQ1	13.183	1.39989	0.00184649	0.0443701
ENSG00000197471	SPN	59.9422	-1.35264	0.00185837	0.0445828
ENSG00000178295	GEN1	12.7675	0.837802	0.0018651	0.0446714
ENSG00000166557	TMED3	9.24861	1.11355	0.00187575	0.0448533
ENSG00000100902	PSMA6	15.0305	-1.09529	0.00188826	0.0450791
ENSG00000157765	SLC34A2	21.4692	1.25928	0.00190233	0.0453413
ENSG00000106541	AGR2	144.263	1.41334	0.00193515	0.0455308
ENSG00000123154	WDR83	19.0112	-1.29771	0.0019276	0.0455308
ENSG00000139044	B4GALNT3	23.1499	1.35754	0.00192923	0.0455308
ENSG00000153292	ADGRF1	4.64674	-1.48202	0.00193814	0.0455308
ENSG00000165476	REEP3	112.516	-0.986357	0.00193239	0.0455308
ENSG00000175130	MARCKSL1	25.7307	0.898418	0.00192681	0.0455308
ENSG00000179820	MYADM	45.3796	-1.26908	0.00193583	0.0455308
ENSG00000185261	KIAA0825	7.06361	-1.14354	0.00192056	0.0455308
ENSG00000204173	LRRC37A5P	55.6006	-1.55996	0.00191476	0.0455308
ENSG00000006831	ADIPOR2	74.7574	1.03887	0.00194771	0.0456114
ENSG00000162739	SLAMF6	15.464	-1.3549	0.00195351	0.0456114
ENSG00000175787	ZNF169	30.1445	-1.2248	0.00194939	0.0456114
ENSG00000211962	IGHV1-46	12.0121	1.19239	0.00195398	0.0456114
ENSG00000178401	DNAJC22	61.6687	-1.05155	0.00196901	0.0458247
ENSG00000249307	LINC01088	5.94915	-1.31032	0.00196935	0.0458247
ENSG00000119004	CYP20A1	24.4205	-1.0761	0.00198324	0.0460024
ENSG00000174839	DENND6A	110.999	-1.24296	0.00201846	0.0467457
ENSG00000040487	PQLC2	25.7071	-1.08504	0.00203232	0.0469926
ENSG00000004142	POLDIP2	41.4142	0.821337	0.0020433	0.0470985
ENSG00000163655	GMPS	20.1765	0.876121	0.00205503	0.0472947
ENSG00000160194	NDUFV3	30.3062	-0.907228	0.00208245	0.0476274
ENSG00000176340	COX8A	56.62	0.894772	0.00207778	0.0476274
ENSG00000240864	IGKV1-16	10.261	1.09473	0.00208163	0.0476274
ENSG00000261811	RP11-382N13.2	4.58321	1.15219	0.00207751	0.0476274
ENSG00000221947	XKR9	85.5204	-1.24716	0.00209257	0.0477847
ENSG00000067066	SP100	74.5272	-0.554865	0.00211224	0.048159
ENSG00000244067	GSTA2	30.4804	1.34665	0.00212696	0.0484197
ENSG00000113387	SUB1	30.1407	0.735306	0.00214022	0.0486463
ENSG00000128534	LSM8	53.4552	-1.18853	0.00215274	0.0488552
ENSG00000164405	UQCRQ	23.3025	0.882512	0.00217296	0.0491869
ENSG00000188783	PRELP	7.89938	-1.46572	0.00218721	0.0494087
ENSG00000230068	CDC42-IT1	43.3965	-1.52227	0.00219808	0.0495781
ENSG00000092758	COL9A3	5.91415	-1.04749	0.00220841	0.0495881
ENSG00000142606	MMEL1	8.57807	-1.10607	0.00220252	0.0495881
ENSG00000173960	UBXN2A	107.677	-1.30508	0.00220864	0.0495881
ENSG00000197766	CFD	23.5706	-1.0995	0.00222227	0.0496667
ENSG00000259735	RP11-356M20.3	22.4368	-1.39069	0.00221903	0.0496667
ENSG00000105398	SULT2A1	161.936	-1.22169	0.00223724	0.0499154
ENSG00000172893	DHCR7	19.1846	0.762391	0.00224019	0.0499154
ENSG00000138606	SHF	21.3111	-0.933332	0.0022536	0.0500165
ENSG00000180747	SMG1P3	48.0584	-0.713695	0.00225493	0.0500165
ENSG00000267419	CTC-559E9.6	31.2145	-1.29287	0.00224822	0.0500165
ENSG00000183607	GKN2	72.6965	1.53973	0.00226135	0.0500835
ENSG00000111412	C12orf49	16.5913	0.768912	0.00227636	0.0502645
ENSG00000250350	RP11-731D1.3	75.9736	-1.54833	0.00227568	0.0502645
ENSG00000144136	SLC20A1	55.3175	0.906468	0.00228388	0.0503549
ENSG00000149179	C11orf49	27.4697	-0.715331	0.00228793	0.0503687
ENSG00000163702	IL17RC	44.4311	-0.958273	0.00232813	0.0511167
ENSG00000234290	AC116366.6	28.7043	-1.12866	0.00232886	0.0511167
ENSG00000150275	PCDH15	11.4893	-0.910834	0.00233499	0.0511748
ENSG00000189362	NEMP2	19.8887	0.838911	0.00234178	0.0512472
ENSG00000140350	ANP32A	32.7595	0.725952	0.00235011	0.051277
ENSG00000185158	LRRC37B	16.7268	-0.84064	0.00234992	0.051277
ENSG00000153066	TXNDC11	59.5379	0.653673	0.00235634	0.0513368
ENSG00000088280	ASAP3	67.252	0.852363	0.0023713	0.0515863
ENSG00000014919	COX15	83.0445	-0.893899	0.00239671	0.0516102
ENSG00000119408	NEK6	53.1026	0.79364	0.00238018	0.0516102
ENSG00000119688	ABCD4	69.7189	-0.91655	0.00239689	0.0516102
ENSG00000163435	ELF3	135.9	-0.65249	0.00239696	0.0516102
ENSG00000171657	GPR82	30.8022	-1.26928	0.00237926	0.0516102
ENSG00000180089	TMEM86B	9.56556	-1.00418	0.00239599	0.0516102
ENSG00000019505	SYT13	24.22	0.751923	0.00240641	0.0517378
ENSG00000140105	WARS	32.9796	0.739122	0.00241581	0.0517614
ENSG00000157224	CLDN12	20.8222	0.719412	0.0024143	0.0517614
ENSG00000163931	TKT	64.1779	0.682986	0.00241935	0.0517614
ENSG00000167815	PRDX2	45.1154	0.728686	0.00242511	0.0517614
ENSG00000077063	CTTNBP2	7.29102	-1.04021	0.00244051	0.0518119
ENSG00000091490	SEL1L3	134.652	0.806215	0.00243959	0.0518119
ENSG00000223525	RABGAP1L-IT1	20.2063	-1.37744	0.00243118	0.0518119
ENSG00000233006	AC034220.3	50.5965	-1.16015	0.00244157	0.0518119
ENSG00000149483	TMEM138	41.5397	-1.14129	0.00246326	0.0521969
ENSG00000264546	RP11-464D20.6	6.35127	-1.30168	0.00248804	0.0525706
ENSG00000142065	ZFP14	20.6011	-1.06005	0.0025007	0.0527623
ENSG00000106392	C1GALT1	30.2938	0.931728	0.00251153	0.0529042
ENSG00000168615	ADAM9	33.6433	0.937483	0.00251462	0.0529042
ENSG00000130244	FAM98C	57.3848	-1.27784	0.00252052	0.0529525
ENSG00000237190	CDKN2AIPNL	35.4601	-1.22747	0.00252485	0.0529678
ENSG00000079277	MKNK1	57.4687	-0.935173	0.00255262	0.053398
ENSG00000117318	ID3	32.123	0.91929	0.00255097	0.053398
ENSG00000100347	SAMM50	25.1287	0.666791	0.00257753	0.0538425
ENSG00000198189	HSD17B11	243.137	-0.903318	0.0025899	0.0540243
ENSG00000244754	N4BP2L2	252.091	-1.05275	0.0025957	0.0540686
ENSG00000159708	LRRC36	7.1118	0.973761	0.00260373	0.054159
ENSG00000105928	DFNA5	38.8543	-0.910131	0.00262195	0.054257
ENSG00000124562	SNRPC	60.5277	1.32048	0.0026256	0.054257
ENSG00000154258	ABCA9	25.9313	-0.745438	0.00261507	0.054257
ENSG00000184007	PTP4A2	88.0741	0.560966	0.00262689	0.054257
ENSG00000260778	MIR940	7.81814	-1.16363	0.00262626	0.054257
ENSG00000124207	CSE1L	16.6697	1.06784	0.00264572	0.0545485
ENSG00000124772	CPNE5	7.8978	1.23001	0.00264842	0.0545485
ENSG00000266541	RP11-881L2.1	26.4499	-1.4936	0.00265524	0.0546125
ENSG00000127951	FGL2	111.032	-1.01159	0.0026752	0.0548696
ENSG00000211955	IGHV3-33	13.5731	1.02996	0.00267245	0.0548696
ENSG00000136682	CBWD2	37.3889	-1.29512	0.00268223	0.0549371
ENSG00000107521	HPS1	70.5194	-0.56626	0.00269022	0.0550197
ENSG00000167004	PDIA3	71.1702	0.890106	0.00269374	0.0550197
ENSG00000076554	TPD52	100.877	0.897777	0.00269881	0.0550467
ENSG00000261630	RP11-357N13.3	4.52096	-1.38981	0.00270554	0.0551077
ENSG00000185869	ZNF829	7.56585	-1.31288	0.00271832	0.0552149
ENSG00000177666	PNPLA2	78.6451	-0.860409	0.00272511	0.0552765
ENSG00000138757	G3BP2	53.4063	0.696165	0.00276219	0.0558745
ENSG00000186567	CEACAM19	19.4423	-1.04768	0.00275987	0.0558745
ENSG00000163959	SLC51A	51.2795	-0.740914	0.00278049	0.055885
ENSG00000174600	CMKLR1	18.9214	-1.01592	0.00278551	0.055885
ENSG00000185736	ADARB2	4.1498	-1.25756	0.00278452	0.055885
ENSG00000242087	RPL36AP41	5.3942	-1.50162	0.00276885	0.055885
ENSG00000242288	RP11-464F9.1	26.399	-1.37417	0.00277683	0.055885
ENSG00000253385	KB-1254G8.1	8.59233	-1.32859	0.00277247	0.055885
ENSG00000183077	AFMID	43.7162	-1.12627	0.00279542	0.0559677
ENSG00000262514	RP11-96D1.9	8.10488	-1.29771	0.00279725	0.0559677
ENSG00000023734	STRAP	18.1098	0.747152	0.00281643	0.056275
ENSG00000008282	SYPL1	17.6769	0.994631	0.00282771	0.0564237
ENSG00000130517	PGPEP1	347.5	-1.14299	0.00285627	0.0569164
ENSG00000083720	OXCT1	7.17575	1.09903	0.00288786	0.0574395
ENSG00000176945	MUC20	122.039	-1.12839	0.00289033	0.0574395
ENSG00000152348	ATG10	9.9531	-1.21113	0.0028991	0.0574672
ENSG00000183734	ASCL2	13.5872	-1.34084	0.00289954	0.0574672
ENSG00000139514	SLC7A1	51.4781	0.733926	0.00290867	0.0575706
ENSG00000146414	SHPRH	99.334	-1.03697	0.0029162	0.0576419
ENSG00000004139	SARM1	11.3347	-1.00831	0.00292634	0.0577648
ENSG00000148672	GLUD1	60.0618	1.0334	0.00294669	0.0580886
ENSG00000230662	TNPO1P2	6.20864	1.38572	0.00295291	0.0581332
ENSG00000025293	PHF20	36.8728	-0.994262	0.00295812	0.0581579
ENSG00000196873	CBWD3	21.9044	-1.36014	0.00296346	0.0581851
ENSG00000188739	RBM34	8.31554	-1.35744	0.00297824	0.0583032
ENSG00000201179	RNU6-1322P	4.17168	-1.50443	0.00298533	0.0583032
ENSG00000241246	RN7SL302P	8.56031	-1.53381	0.00298213	0.0583032
ENSG00000244346	RP11-531F16.3	9.7415	-1.33216	0.00298176	0.0583032
ENSG00000237170	RPS7P15	4.72244	-1.43679	0.00299705	0.0584455
ENSG00000241429	EEF1A1P25	9.80214	-1.26011	0.00300168	0.0584455
ENSG00000249631	RP11-281P23.2	7.82372	1.19896	0.00300454	0.0584455
ENSG00000081320	STK17B	113.572	-0.807783	0.00301819	0.0585849
ENSG00000090382	LYZ	94.6296	1.1849	0.00301968	0.0585849
ENSG00000115594	IL1R1	29.4972	-0.854546	0.00306452	0.0591197
ENSG00000117640	MTFR1L	44.775	-0.837145	0.00305979	0.0591197
ENSG00000137171	KLC4	71.7523	-0.630372	0.00306734	0.0591197
ENSG00000138073	PREB	22.8044	0.788969	0.00305431	0.0591197
ENSG00000154553	PDLIM3	7.54724	-1.08551	0.00306715	0.0591197
ENSG00000057294	PKP2	60.0702	0.708741	0.00307612	0.0592113
ENSG00000105329	TGFB1	18.5611	-1.21656	0.00308135	0.059216
ENSG00000148219	ASTN2	35.1785	-1.00759	0.00308442	0.059216
ENSG00000163382	NAXE	17.4283	0.988736	0.00309035	0.0592524
ENSG00000138663	COPS4	11.8903	1.14267	0.00309776	0.0592828
ENSG00000257556	RP11-44N21.1	5.47809	-1.13477	0.00309999	0.0592828
ENSG00000041982	TNC	38.9793	-0.879726	0.00311125	0.0592996
ENSG00000101782	RIOK3	252.608	-0.93579	0.00311297	0.0592996
ENSG00000120215	MLANA	17.7589	-1.21971	0.00311099	0.0592996
ENSG00000145687	SSBP2	30.4443	-1.12986	0.00313354	0.0595373
ENSG00000145703	IQGAP2	122.04	0.803404	0.0031301	0.0595373
ENSG00000176700	SCAND2P	47.2996	-1.11395	0.00314773	0.0597297
ENSG00000123131	PRDX4	12.0539	0.909489	0.00316452	0.059971
ENSG00000161010	C5orf45	43.1573	-1.07307	0.00318233	0.0602308
ENSG00000128923	FAM63B	39.3401	-1.09841	0.00319017	0.0603016
ENSG00000188428	BLOC1S5	32.8357	-1.18475	0.00321324	0.0605044
ENSG00000241007	SEPT7P6	9.06206	-1.23336	0.00321292	0.0605044
ENSG00000092531	SNAP23	31.5367	-0.808901	0.00323028	0.0607474
ENSG00000136273	HUS1	22.5934	-0.842041	0.00323861	0.0607848
ENSG00000157456	CCNB2	5.15588	1.13271	0.00324054	0.0607848
ENSG00000184047	DIABLO	12.7307	-1.13971	0.00326283	0.0611233
ENSG00000237331	XIAP-AS1	24.96	-1.38001	0.00326689	0.0611233
ENSG00000236434	RP11-296A18.6	9.75616	-1.47449	0.00327563	0.0611718
ENSG00000243254	RN7SL350P	5.31404	-1.50342	0.0032778	0.0611718
ENSG00000159189	C1QC	43.8075	-0.874199	0.00329549	0.0613462
ENSG00000071537	SEL1L	93.8415	0.883562	0.00332565	0.0618294
ENSG00000116750	UCHL5	14.9431	1.08606	0.00334193	0.0619328
ENSG00000141279	NPEPPS	108.936	-0.895381	0.0033413	0.0619328
ENSG00000165392	WRN	28.5789	0.992999	0.00334385	0.0619328
ENSG00000164674	SYTL3	10.2544	-0.77699	0.00335977	0.0621494
ENSG00000230715	RP11-274B21.4	75.7515	-1.32317	0.00336786	0.0622208
ENSG00000124664	SPDEF	11.2656	1.01697	0.00339029	0.0623221
ENSG00000148343	MIGA2	64.7382	-0.663273	0.00339006	0.0623221
ENSG00000161381	PLXDC1	13.0055	-0.857697	0.003379	0.0623221
ENSG00000260276	RP11-77H9.2	11.5579	-1.19521	0.00339014	0.0623221
ENSG00000104774	MAN2B1	54.9056	-0.807065	0.00340389	0.0624296
ENSG00000163191	S100A11	19.7557	0.947703	0.00340921	0.0624296
ENSG00000178038	ALS2CL	34.7652	-0.799712	0.00340728	0.0624296
ENSG00000235587	GAPDHP65	8.84204	0.962331	0.00341312	0.0624296
ENSG00000128309	MPST	190.49	-0.8233	0.00342067	0.06249
ENSG00000130363	RSPH3	29.0378	-0.961713	0.00342571	0.0625044
ENSG00000090621	PABPC4	58.3509	-0.576367	0.00345333	0.0625962
ENSG00000139687	RB1	26.0287	0.809625	0.00343697	0.0625962
ENSG00000167280	ENGASE	46.7121	-0.689289	0.00345629	0.0625962
ENSG00000188677	PARVB	6.40099	-1.19583	0.00344963	0.0625962
ENSG00000202089	RNU6-1306P	7.58491	-1.43758	0.00344866	0.0625962
ENSG00000161681	SHANK1	19.608	1.00025	0.00346973	0.0627625
ENSG00000188993	LRRC66	33.7967	1.10164	0.00348215	0.0629097
ENSG00000213963	AC074286.1	8.16505	-1.32249	0.00348913	0.0629585
ENSG00000084112	SSH1	40.9399	-0.719818	0.00350994	0.063179
ENSG00000196739	COL27A1	35.7539	-0.856709	0.00350982	0.063179
ENSG00000111481	COPZ1	43.9215	0.85357	0.00352337	0.0631887
ENSG00000139636	LMBR1L	26.7095	-0.757491	0.00352048	0.0631887
ENSG00000185404	SP140L	36.2935	-1.09351	0.00351753	0.0631887
ENSG00000105963	ADAP1	23.4472	-0.837851	0.00353299	0.0632476
ENSG00000197956	S100A6	82.373	1.12126	0.00353526	0.0632476
ENSG00000001630	CYP51A1	17.2105	1.183	0.00354073	0.0632685
ENSG00000090520	DNAJB11	28.0725	0.726268	0.0035488	0.0633357
ENSG00000147650	LRP12	7.69759	-1.06113	0.00355529	0.0633747
ENSG00000189099	PRSS48	35.3016	-1.25277	0.00356383	0.0634499
ENSG00000108854	SMURF2	41.0813	-0.8643	0.00357762	0.0635716
ENSG00000197535	MYO5A	27.5728	-0.841975	0.00357931	0.0635716
ENSG00000121207	LRAT	31.8266	-0.944086	0.00358878	0.0636629
ENSG00000265739	RP11-354P11.3	6.76232	-1.39444	0.00359907	0.0637686
ENSG00000071246	VASH1	10.9113	-0.904049	0.00363418	0.0641078
ENSG00000158486	DNAH3	13.7771	-1.04926	0.00363566	0.0641078
ENSG00000163346	PBXIP1	69.1626	-0.567157	0.00363243	0.0641078
ENSG00000146197	SCUBE3	13.7353	-0.839599	0.00366258	0.0645054
ENSG00000187210	GCNT1	105.731	0.690474	0.00366969	0.0645532
ENSG00000145476	CYP4V2	109.367	-0.814819	0.00368849	0.0648063
ENSG00000177675	CD163L1	25.6336	-0.692687	0.00369475	0.0648388
ENSG00000065518	NDUFB4	17.5705	1.02167	0.00374469	0.065017
ENSG00000077454	LRCH4	49.0746	-0.899116	0.0037419	0.065017
ENSG00000084073	ZMPSTE24	21.995	0.743654	0.00372673	0.065017
ENSG00000153130	SCOC	9.60471	1.02513	0.00372848	0.065017
ENSG00000163975	MELTF	16.3629	-1.01572	0.00373459	0.065017
ENSG00000166562	SEC11C	13.4519	0.924715	0.00374266	0.065017
ENSG00000167900	TK1	8.44072	0.928489	0.00372731	0.065017
ENSG00000233822	HIST1H2BN	14.3371	1.03621	0.00372949	0.065017
ENSG00000262815	RP11-565F19.4	10.5835	-1.43804	0.0037398	0.065017
ENSG00000137672	TRPC6	5.57577	-1.18817	0.00377215	0.0654166
ENSG00000170540	ARL6IP1	46.3552	1.08889	0.0037852	0.0655656
ENSG00000106636	YKT6	31.3341	0.680021	0.00379044	0.0655791
ENSG00000188060	RAB42	5.41275	-1.27428	0.00381427	0.0659139
ENSG00000211460	TSN	24.3811	0.940674	0.00383236	0.0660729
ENSG00000178922	HYI	7.25687	-0.927604	0.00384014	0.0661045
ENSG00000242193	RP11-568K15.1	83.1716	-0.969367	0.00384329	0.0661045
ENSG00000089157	RPLP0	154.578	0.786921	0.00385915	0.066126
ENSG00000095002	MSH2	8.93518	0.870657	0.00388051	0.066126
ENSG00000100528	CNIH1	20.3948	1.01257	0.00386928	0.066126
ENSG00000115129	TP53I3	67.237	-1.00433	0.00387493	0.066126
ENSG00000145016	RUBCN	60.5209	-0.928228	0.00387735	0.066126
ENSG00000149260	CAPN5	94.3168	0.660702	0.00386088	0.066126
ENSG00000166888	STAT6	162.221	-0.502952	0.00386749	0.066126
ENSG00000246451	RP11-894P9.1	65.6804	-1.19337	0.00385865	0.066126
ENSG00000263429	LINC00675	17.7727	0.933121	0.0039286	0.0668681
ENSG00000173372	C1QA	30.9308	-0.920703	0.00395617	0.0671817
ENSG00000260744	RP11-329J18.3	4.86543	-1.26621	0.00395176	0.0671817
ENSG00000154447	SH3RF1	49.6732	0.846668	0.00397039	0.0672679
ENSG00000187531	SIRT7	45.6368	-0.854745	0.00396912	0.0672679
ENSG00000100722	ZC3H14	49.9189	-0.711567	0.00398994	0.0675213
ENSG00000165474	GJB2	5.30741	1.1022	0.00400432	0.067609
ENSG00000197989	SNHG12	30.0669	-1.0757	0.00400176	0.067609
ENSG00000134291	TMEM106C	34.3545	1.05351	0.00400965	0.0676214
ENSG00000134987	WDR36	17.5394	1.10895	0.00401697	0.0676674
ENSG00000099974	DDTL	35.8649	-1.43109	0.00402407	0.0677093
ENSG00000187908	DMBT1	901.146	1.09373	0.0040347	0.0677333
ENSG00000174796	THAP6	29.3756	-1.07834	0.00405552	0.068005
ENSG00000099338	CATSPERG	36.3167	-0.699656	0.00408138	0.0681443
ENSG00000120896	SORBS3	23.6465	-0.764512	0.00407652	0.0681443
ENSG00000164463	CREBRF	42.1416	-0.774173	0.00407509	0.0681443
ENSG00000232564	RP4-591N18.2	19.0318	-1.27826	0.00408236	0.0681443
ENSG00000138594	TMOD3	98.447	-0.901419	0.00408909	0.0681794
ENSG00000223704	LINC01422	7.55529	-1.02433	0.00409523	0.0682044
ENSG00000160216	AGPAT3	152.89	-0.563235	0.00415261	0.0690159
ENSG00000238198	RP11-31F15.2	4.99171	-1.32211	0.00415334	0.0690159
ENSG00000165029	ABCA1	33.2147	-0.846068	0.00416237	0.0690435
ENSG00000228477	RP3-342P20.2	6.41994	-1.0578	0.0041644	0.0690435
ENSG00000113971	NPHP3	63.8269	-0.977512	0.00419379	0.0692964
ENSG00000117399	CDC20	6.22466	1.04982	0.00418736	0.0692964
ENSG00000186814	ZSCAN30	72.0515	-1.16712	0.00418977	0.0692964
ENSG00000135124	P2RX4	71.9742	-0.984627	0.00420918	0.0694444
ENSG00000186564	FOXD2	4.50893	-1.14863	0.00421219	0.0694444
ENSG00000136261	BZW2	14.6064	0.962699	0.00423072	0.0696718
ENSG00000232216	IGHV3-43	3.8909	1.22181	0.0042407	0.0697581
ENSG00000158373	HIST1H2BD	24.5054	0.924528	0.0042482	0.0698034
ENSG00000156958	GALK2	61.1247	-1.09412	0.00425602	0.0698538
ENSG00000253475	RP11-110G21.2	5.00507	-1.43158	0.00427286	0.070052
ENSG00000074755	ZZEF1	423.077	-0.456118	0.00428233	0.0701292
ENSG00000115839	RAB3GAP1	52.9461	-0.888826	0.00431706	0.0703308
ENSG00000143772	ITPKB	38.9713	-0.97676	0.00431489	0.0703308
ENSG00000146839	ZAN	16.4332	1.04162	0.0043061	0.0703308
ENSG00000223450	RP11-52I18.1	4.74847	-1.33485	0.00431856	0.0703308
ENSG00000267041	ZNF850	18.5864	-1.14293	0.00430861	0.0703308
ENSG00000005238	FAM214B	16.2203	0.919502	0.00433594	0.0704579
ENSG00000095066	HOOK2	132.77	-1.06025	0.00436087	0.0707378
ENSG00000134222	PSRC1	13.0812	1.03328	0.00436279	0.0707378
ENSG00000089060	SLC8B1	35.21	-0.867255	0.00437887	0.0708199
ENSG00000136883	KIF12	46.5585	-0.927527	0.00437566	0.0708199
ENSG00000162512	SDC3	17.6141	-0.829862	0.0043823	0.0708199
ENSG00000169679	BUB1	13.2416	0.928836	0.00440826	0.0710832
ENSG00000264188	RP11-13N13.5	28.4889	-1.3228	0.00440612	0.0710832
ENSG00000178952	TUFM	58.5177	0.604389	0.00441806	0.0711632
ENSG00000118762	PKD2	13.8218	-0.850368	0.00442537	0.071203
ENSG00000038210	PI4K2B	137.715	-0.991726	0.00444639	0.0713579
ENSG00000106367	AP1S1	18.898	0.856936	0.00445926	0.0713579
ENSG00000122378	FAM213A	88.2467	-0.771448	0.00445637	0.0713579
ENSG00000166848	TERF2IP	17.1572	-0.71056	0.00445921	0.0713579
ENSG00000176390	CRLF3	80.4635	-1.18321	0.00444401	0.0713579
ENSG00000204128	C2orf72	18.7516	0.763083	0.0044677	0.0714153
ENSG00000253854	RP11-10N23.2	28.8349	-1.41164	0.00448092	0.0715488
ENSG00000120875	DUSP4	11.2563	1.2172	0.00450415	0.0718417
ENSG00000204520	MICA	59.6205	-1.04784	0.00451753	0.071977
ENSG00000081059	TCF7	52.7973	-0.881703	0.00453808	0.0722262
ENSG00000140297	GCNT3	95.7996	0.778187	0.00454953	0.0723302
ENSG00000101350	KIF3B	86.2166	-0.675372	0.00455624	0.0723586
ENSG00000154639	CXADR	104.603	-0.547826	0.00456343	0.0723946
ENSG00000130175	PRKCSH	122.576	-0.850121	0.00459361	0.0727187
ENSG00000168374	ARF4	68.3197	0.730127	0.00459375	0.0727187
ENSG00000260949	KB-1836B5.1	4.70249	-1.42344	0.00463036	0.0732195
ENSG00000080189	SLC35C2	31.3296	0.557722	0.00465122	0.0733161
ENSG00000172006	ZNF554	15.262	-1.01437	0.00465143	0.0733161
ENSG00000217643	PTGES3P2	7.47802	-1.43081	0.00464345	0.0733161
ENSG00000144711	IQSEC1	34.7609	-0.792874	0.00466441	0.073442
ENSG00000019144	PHLDB1	78.053	-0.974106	0.00468481	0.0736843
ENSG00000082153	BZW1	21.7676	0.824885	0.0047172	0.0738931
ENSG00000101665	SMAD7	41.3176	-0.874467	0.00470733	0.0738931
ENSG00000123240	OPTN	66.4769	-0.75488	0.00472823	0.0738931
ENSG00000131467	PSME3	20.6417	0.578141	0.00472409	0.0738931
ENSG00000168010	ATG16L2	28.7525	-0.91971	0.00470904	0.0738931
ENSG00000211669	IGLV3-10	5.07132	1.14268	0.00472048	0.0738931
ENSG00000108179	PPIF	36.9202	0.746218	0.00474161	0.0740235
ENSG00000115041	KCNIP3	4.73571	-1.27549	0.00475334	0.0740493
ENSG00000198898	CAPZA2	32.1568	0.79403	0.00475215	0.0740493
ENSG00000023171	GRAMD1B	100.593	-0.99477	0.00476697	0.0740617
ENSG00000135365	PHF21A	357.267	1.21334	0.00476924	0.0740617
ENSG00000180189	HMGB1P14	5.83883	-1.16482	0.00476432	0.0740617
ENSG00000238121	LINC00426	12.7216	-1.34118	0.00478393	0.0742114
ENSG00000243313	RN7SL285P	51.7335	-1.43043	0.00480054	0.0743906
ENSG00000099992	TBC1D10A	17.3832	-0.873564	0.00481758	0.0744978
ENSG00000122033	MTIF3	17.2294	1.01274	0.00487155	0.0752532
ENSG00000147996	CBWD5	13.2551	-0.888292	0.00490216	0.0756466
ENSG00000176915	ANKLE2	175.081	-1.0532	0.00491232	0.0757239
ENSG00000120727	PAIP2	14.2438	-0.862888	0.00493604	0.0760098
ENSG00000122432	SPATA1	9.41594	-0.885636	0.00495665	0.0760104
ENSG00000143842	SOX13	60.7252	-0.997242	0.00495718	0.0760104
ENSG00000153246	PLA2R1	75.2805	-0.723019	0.00496192	0.0760104
ENSG00000168685	IL7R	68.5137	-1.00826	0.00495553	0.0760104
ENSG00000246477	AF131216.6	5.46508	-1.07154	0.00495193	0.0760104
ENSG00000182919	C11orf54	88.0647	-0.898235	0.00498675	0.076232
ENSG00000133138	TBC1D8B	105.394	-1.22851	0.00499842	0.0762518
ENSG00000240993	RN7SL459P	22.8889	-1.45204	0.00499468	0.0762518
ENSG00000120889	TNFRSF10B	79.5256	-0.879014	0.00501301	0.0763951
ENSG00000066455	GOLGA5	20.5113	0.772993	0.00505358	0.0767679
ENSG00000113716	HMGXB3	23.1593	0.746514	0.00507287	0.0767679
ENSG00000119899	SLC17A5	37.2981	-0.713431	0.00507923	0.0767679
ENSG00000133935	C14orf1	11.0893	0.721085	0.00507913	0.0767679
ENSG00000164136	IL15	19.1178	-1.0162	0.00507674	0.0767679
ENSG00000189057	FAM111B	5.04624	1.05985	0.00507401	0.0767679
ENSG00000196295	AC005154.6	75.5336	-0.923526	0.00505494	0.0767679
ENSG00000080493	SLC4A4	118.064	1.04472	0.00512043	0.0768616
ENSG00000099958	DERL3	17.0573	0.939274	0.00512572	0.0768616
ENSG00000131732	ZCCHC9	34.9994	-1.05736	0.00511924	0.0768616
ENSG00000164142	FAM160A1	14.0127	0.778055	0.00511464	0.0768616
ENSG00000180596	HIST1H2BC	38.3803	1.05363	0.00511839	0.0768616
ENSG00000198363	ASPH	43.1418	0.74924	0.00512492	0.0768616
ENSG00000222465	RNU2-5P	10.8687	-1.43601	0.00512689	0.0768616
ENSG00000265421	MIR4459	9.78055	-1.30074	0.00512724	0.0768616
ENSG00000120159	CAAP1	14.9093	1.03683	0.00513284	0.0768671
ENSG00000120437	ACAT2	5.74504	0.988084	0.00517327	0.0773132
ENSG00000134970	TMED7	28.9163	1.02898	0.0051819	0.0773132
ENSG00000171291	ZNF439	38.6636	-1.08048	0.00518365	0.0773132
ENSG00000105373	GLTSCR2	70.0818	-0.71344	0.0052173	0.0777209
ENSG00000143727	ACP1	27.5582	1.02852	0.00522156	0.0777209
ENSG00000168071	CCDC88B	42.4826	-1.0093	0.00523422	0.0778236
ENSG00000243466	IGKV1-5	90.8758	1.0124	0.00523904	0.0778236
ENSG00000103056	SMPD3	209.006	-0.58491	0.0052783	0.0782486
ENSG00000173875	ZNF791	45.8711	-1.00565	0.00528757	0.0783071
ENSG00000167695	FAM57A	10.3977	0.847088	0.00530076	0.0783447
ENSG00000173762	CD7	11.4963	-1.03193	0.00530073	0.0783447
ENSG00000188596	CFAP54	15.2875	-1.06341	0.00530765	0.0783677
ENSG00000049759	NEDD4L	116.36	-0.668574	0.00531355	0.0783762
ENSG00000136546	SCN7A	5.6662	-0.869299	0.0053298	0.0785371
ENSG00000121578	B4GALT4	44.6761	-0.67546	0.00539791	0.0793649
ENSG00000124155	PIGT	63.4006	0.718895	0.00540409	0.0793649
ENSG00000167601	AXL	24.194	-0.750599	0.00539359	0.0793649
ENSG00000214415	GNAT3	3.93005	-1.18219	0.00540757	0.0793649
ENSG00000129173	E2F8	7.3665	0.99068	0.00543165	0.0794804
ENSG00000149639	SOGA1	42.5454	-0.948505	0.0054251	0.0794804
ENSG00000249348	UGDH-AS1	39.2578	-1.3835	0.00542722	0.0794804
ENSG00000196199	MPHOSPH8	80.3389	-0.877756	0.00545156	0.0796925
ENSG00000261663	RP11-304L19.11	15.7166	-1.32183	0.0054736	0.0799352
ENSG00000120314	WDR55	36.5449	-0.769724	0.00550376	0.0801972
ENSG00000125848	FLRT3	13.3886	0.97664	0.00551137	0.0801972
ENSG00000165280	VCP	108.018	0.656437	0.00550125	0.0801972
ENSG00000175376	EIF1AD	15.3338	-0.876127	0.00551335	0.0801972
ENSG00000135070	ISCA1	20.6803	-0.90099	0.00553162	0.0803527
ENSG00000140990	NDUFB10	22.628	0.698279	0.00553497	0.0803527
ENSG00000133657	ATP13A3	58.1625	0.817429	0.00555551	0.0804127
ENSG00000164292	RHOBTB3	57.0846	-0.992135	0.00555501	0.0804127
ENSG00000181409	AATK	92.2083	-0.868728	0.0055494	0.0804127
ENSG00000080608	PUM3	19.5256	1.07203	0.00557384	0.0805987
ENSG00000037757	MRI1	52.1479	-1.12065	0.00563323	0.0807067
ENSG00000129562	DAD1	29.0461	1.10341	0.00563816	0.0807067
ENSG00000139351	SYCP3	45.5597	-0.97676	0.00562811	0.0807067
ENSG00000140400	MAN2C1	74.803	-0.762428	0.0056298	0.0807067
ENSG00000171016	PYGO1	5.70148	-1.11307	0.00559234	0.0807067
ENSG00000171368	TPPP	20.1391	-1.06535	0.00561624	0.0807067
ENSG00000178665	ZNF713	10.7008	-1.30946	0.00560788	0.0807067
ENSG00000196263	ZNF471	6.72084	-1.10932	0.00563332	0.0807067
ENSG00000204872	NAT8B	18.6601	1.0971	0.00564168	0.0807067
ENSG00000230590	FTX	79.1827	-0.885377	0.00561211	0.0807067
ENSG00000205885	C1RL-AS1	23.327	-0.866478	0.00566095	0.0809037
ENSG00000114423	CBLB	59.4913	-0.647207	0.00569169	0.0812641
ENSG00000157087	ATP2B2	4.11117	-1.08606	0.00577618	0.0822055
ENSG00000158286	RNF207	24.1618	-0.90009	0.00577999	0.0822055
ENSG00000210144	MT-TY	169.824	-1.07831	0.0057779	0.0822055
ENSG00000117643	MAN1C1	16.0633	-1.07348	0.00580053	0.0823799
ENSG00000136021	SCYL2	44.8876	0.594245	0.0058075	0.0823799
ENSG00000262188	RP11-353N14.4	12.6629	-1.27655	0.00581488	0.082383
ENSG00000136819	C9orf78	38.7616	-1.03971	0.0058617	0.0824901
ENSG00000155660	PDIA4	86.6827	0.87255	0.00585546	0.0824901
ENSG00000163564	PYHIN1	4.39255	-1.12044	0.00583852	0.0824901
ENSG00000184232	OAF	114.113	-1.04315	0.00584217	0.0824901
ENSG00000196787	HIST1H2AG	31.4646	0.688563	0.00585749	0.0824901
ENSG00000211662	IGLV3-21	24.1525	0.856217	0.00585481	0.0824901
ENSG00000264031	ABHD15-AS1	11.3125	-1.36993	0.00585169	0.0824901
ENSG00000109065	NAT9	11.5524	0.722947	0.00587917	0.0826568
ENSG00000088826	SMOX	31.0276	-0.769174	0.00588643	0.0826799
ENSG00000171295	ZNF440	133.718	-1.09742	0.00589323	0.0826964
ENSG00000204576	PRR3	8.90214	-1.03366	0.00590587	0.0827465
ENSG00000204856	FAM216A	11.288	-1.19537	0.00590805	0.0827465
ENSG00000078053	AMPH	19.1326	0.777532	0.00591932	0.0828254
ENSG00000242173	ARHGDIG	14.6376	1.13591	0.00592961	0.0828906
ENSG00000117242	PINK1-AS	22.9703	-1.21086	0.00593696	0.0829145
ENSG00000100027	YPEL1	10.2184	-0.981044	0.00595025	0.0829729
ENSG00000232712	KIZ-AS1	6.2049	-1.26156	0.00595243	0.0829729
ENSG00000198176	TFDP1	24.0553	0.632406	0.00596151	0.0830208
ENSG00000116406	EDEM3	64.8631	0.930409	0.00598261	0.0832358
ENSG00000069329	VPS35	160.909	0.687519	0.00600052	0.0832488
ENSG00000179912	R3HDM2	56.6844	-1.02615	0.00599269	0.0832488
ENSG00000218739	CEBPZOS	135.658	-1.19864	0.00601073	0.0833118
ENSG00000148303	RPL7A	108.663	0.678341	0.00605359	0.0835907
ENSG00000162461	SLC25A34	56.4111	-0.953221	0.00605168	0.0835907
ENSG00000197558	SSPO	11.0026	-1.0114	0.00605117	0.0835907
ENSG00000211898	IGHD	3.91205	1.3302	0.00605057	0.0835907
ENSG00000050426	LETMD1	73.3536	-0.708166	0.00612499	0.0839648
ENSG00000065150	IPO5	43.9312	0.586348	0.00612629	0.0839648
ENSG00000110244	APOA4	3387.22	-1.01751	0.00612326	0.0839648
ENSG00000179361	ARID3B	24.499	-0.769496	0.00609105	0.0839648
ENSG00000183723	CMTM4	123.315	0.683369	0.00611362	0.0839648
ENSG00000215251	FASTKD5	10.3732	1.02044	0.00610427	0.0839648
ENSG00000242498	ARPIN	22.1374	-0.691108	0.00612636	0.0839648
ENSG00000108528	SLC25A11	24.5575	0.710432	0.00614044	0.0840795
ENSG00000066044	ELAVL1	25.0328	0.567026	0.00615382	0.0841698
ENSG00000131724	IL13RA1	106.434	-0.764804	0.00615849	0.0841698
ENSG00000163554	SPTA1	5.55186	-1.32643	0.00616894	0.0841866
ENSG00000176715	ACSF3	119.912	-0.988226	0.00617116	0.0841866
ENSG00000164087	POC1A	4.32326	1.0481	0.00617964	0.0842241
ENSG00000125398	SOX9	23.2022	0.815456	0.00619377	0.0843385
ENSG00000119541	VPS4B	109.925	-0.947213	0.0062068	0.0843958
ENSG00000234677	RP11-285A18.2	13.187	1.16096	0.00621438	0.0843958
ENSG00000260852	FBXL19-AS1	8.37778	-1.2838	0.00621519	0.0843958
ENSG00000250321	RP11-478C6.4	14.2458	1.06802	0.00622655	0.084472
ENSG00000130772	MED18	193.85	-1.25932	0.00624024	0.0845796
ENSG00000073905	VDAC1P1	10.0713	0.988119	0.00630364	0.0852322
ENSG00000198855	FICD	8.37289	0.96935	0.00631104	0.0852322
ENSG00000202430	RNA5SP88	4.31652	-1.27674	0.00631157	0.0852322
ENSG00000267529	RP11-53B2.1	8.56215	-0.894459	0.00630806	0.0852322
ENSG00000197852	FAM212B	7.68649	-0.946451	0.00632172	0.085291
ENSG00000093072	CECR1	33.1227	-0.840701	0.00636537	0.0854097
ENSG00000108963	DPH1	16.8115	-0.970925	0.00634605	0.0854097
ENSG00000124444	ZNF576	13.0443	-1.18256	0.00636304	0.0854097
ENSG00000165525	NEMF	78.4294	-0.922761	0.00635777	0.0854097
ENSG00000229932	YWHAZP3	9.77377	0.934704	0.00635678	0.0854097
ENSG00000146063	TRIM41	51.0747	-1.04107	0.00637736	0.0854839
ENSG00000158715	SLC45A3	15.2967	0.9888	0.00638833	0.0854839
ENSG00000171243	SOSTDC1	9.32886	1.19995	0.00638542	0.0854839
ENSG00000135362	PRR5L	10.9023	0.732641	0.00640903	0.085683
ENSG00000177156	TALDO1	46.1228	0.695436	0.00641613	0.0856999
ENSG00000124120	TTPAL	47.5966	-0.996935	0.00644673	0.0858746
ENSG00000156535	CD109	5.58794	-0.936227	0.00644176	0.0858746
ENSG00000237854	LINC00674	14.3524	-1.18877	0.00643683	0.0858746
ENSG00000101384	JAG1	41.0754	0.875368	0.0064622	0.0860028
ENSG00000011566	MAP4K3	69.7946	0.658966	0.00647123	0.0860294
ENSG00000213903	LTB4R	22.8872	-0.987548	0.0064759	0.0860294
ENSG00000119711	ALDH6A1	131.355	-0.821171	0.00651967	0.0864774
ENSG00000140470	ADAMTS17	9.35209	-0.808694	0.00652138	0.0864774
ENSG00000152518	ZFP36L2	177.594	-0.619319	0.00654501	0.0866345
ENSG00000243238	IGKV2-30	11.6982	0.945735	0.00654013	0.0866345
ENSG00000119285	HEATR1	25.1132	0.740244	0.00655762	0.0867234
ENSG00000132507	EIF5A	72.9062	0.542499	0.00657077	0.0868192
ENSG00000150782	IL18	22.616	-0.856215	0.00660591	0.0872051
ENSG00000124275	MTRR	30.0216	0.8437	0.00662197	0.0873387
ENSG00000116691	MIIP	16.7876	-0.877758	0.00663157	0.087387
ENSG00000134243	SORT1	89.9919	0.556701	0.00665458	0.0876116
ENSG00000267274	CTD-2006C1.12	8.05836	-1.31067	0.00669219	0.0880281
ENSG00000115484	CCT4	26.562	0.738305	0.00670279	0.0880583
ENSG00000204839	MROH6	21.4564	-0.908188	0.00670647	0.0880583
ENSG00000161956	SENP3	7.78646	-0.896747	0.00671889	0.0881427
ENSG00000169021	UQCRFS1	29.1677	0.902599	0.00674194	0.0883237
ENSG00000267519	MIR24-2	18.1142	-1.29301	0.0067447	0.0883237
ENSG00000143401	ANP32E	9.71222	0.948147	0.00675651	0.0883996
ENSG00000198162	MAN1A2	40.1317	0.831072	0.00676389	0.0884176
ENSG00000007392	LUC7L	59.4874	-0.848392	0.00678855	0.0886611
ENSG00000070526	ST6GALNAC1	60.8728	0.920971	0.00685149	0.0889744
ENSG00000093183	SEC22C	63.1398	-0.626736	0.00683322	0.0889744
ENSG00000094804	CDC6	12.1223	0.916557	0.00684814	0.0889744
ENSG00000146192	FGD2	42.5261	-1.11461	0.0068206	0.0889744
ENSG00000177943	MAMDC4	35.538	-0.727391	0.00683103	0.0889744
ENSG00000198556	ZNF789	88.6255	-1.10909	0.00684326	0.0889744
ENSG00000236969	GGT8P	9.18651	-0.940245	0.00685489	0.0889744
ENSG00000182866	LCK	13.623	-1.12805	0.00686957	0.0890863
ENSG00000091317	CMTM6	19.6778	0.888569	0.00691165	0.0892224
ENSG00000138496	PARP9	26.3362	0.742888	0.00692853	0.0892224
ENSG00000164695	CHMP4C	33.4115	-0.896277	0.00691611	0.0892224
ENSG00000172673	THEMIS	13.4156	-0.909455	0.00688968	0.0892224
ENSG00000196139	AKR1C3	43.7725	0.933908	0.00692464	0.0892224
ENSG00000204843	DCTN1	299.675	0.911898	0.0069286	0.0892224
ENSG00000259684	RP11-120K9.2	38.593	-1.34895	0.00689503	0.0892224
ENSG00000223482	NUTM2A-AS1	30.389	-0.864933	0.0069351	0.089228
ENSG00000151491	EPS8	95.7007	-0.717566	0.00695361	0.0892319
ENSG00000237484	AP000476.1	5.15258	-1.02426	0.00695256	0.0892319
ENSG00000261187	RP11-1007O24.2	6.31632	-1.308	0.00694334	0.0892319
ENSG00000239465	RP11-330L19.2	6.52903	-1.20104	0.0069634	0.0892797
ENSG00000108187	PBLD	510.151	-0.955126	0.00702382	0.0894964
ENSG00000114115	RBP1	6.92418	-0.845353	0.0069932	0.0894964
ENSG00000142230	SAE1	14.9191	0.849067	0.00703337	0.0894964
ENSG00000163395	IGFN1	4.56047	-1.38721	0.00699909	0.0894964
ENSG00000165644	COMTD1	29.2193	-0.642714	0.00701922	0.0894964
ENSG00000168056	LTBP3	38.5178	-1.02877	0.00700886	0.0894964
ENSG00000188921	HACD4	12.408	-1.00529	0.00702452	0.0894964
ENSG00000198821	CD247	4.91642	-1.00618	0.00702067	0.0894964
ENSG00000255135	RP11-111M22.3	17.5888	-1.19098	0.00703508	0.0894964
ENSG00000215021	PHB2	53.5083	0.58445	0.00706708	0.0898259
ENSG00000117592	PRDX6	34.5691	0.835127	0.00707469	0.0898449
ENSG00000130988	RGN	11.2394	-0.761785	0.00710347	0.0900618
ENSG00000213178	RP11-641D5.1	13.9704	0.878581	0.00710402	0.0900618
ENSG00000198695	MT-ND6	352.979	-0.908915	0.00711391	0.0901095
ENSG00000036473	OTC	31.3718	1.07315	0.00712851	0.0902167
ENSG00000110092	CCND1	40.0353	0.711733	0.00714063	0.0902924
ENSG00000205038	PKHD1L1	10.6944	-1.00087	0.00714806	0.0903087
ENSG00000070081	NUCB2	14.3007	0.751372	0.0071828	0.0903791
ENSG00000088386	SLC15A1	342.02	-0.848117	0.00719087	0.0903791
ENSG00000105856	HBP1	73.2791	-0.935292	0.00717901	0.0903791
ENSG00000117054	ACADM	62.6026	-0.862087	0.00718563	0.0903791
ENSG00000166136	NDUFB8	10.2278	0.818947	0.00719665	0.0903791
ENSG00000166979	EVA1C	7.04947	-0.935287	0.00718166	0.0903791
ENSG00000248092	NNT-AS1	10.2154	-1.13999	0.00719582	0.0903791
ENSG00000196227	FAM217B	16.8739	-0.821309	0.00723131	0.0907369
ENSG00000074966	TXK	6.84581	-1.22996	0.00726505	0.091005
ENSG00000105388	CEACAM5	44.5863	0.948869	0.00725948	0.091005
ENSG00000100209	HSCB	10.2215	-1.28822	0.00727318	0.0910293
ENSG00000253729	PRKDC	128.255	0.826214	0.00728466	0.0910955
ENSG00000143450	OAZ3	10.9024	0.773827	0.00730139	0.091219
ENSG00000168209	DDIT4	27.9429	-0.771236	0.00730701	0.091219
ENSG00000262304	RP11-235E17.2	7.895	-1.31165	0.00732497	0.091219
ENSG00000263072	ZNF213-AS1	28.2659	-1.15369	0.00731477	0.091219
ENSG00000083312	TNPO1	66.8659	0.723357	0.0073411	0.091258
ENSG00000156500	FAM122C	6.94266	-0.863269	0.00735194	0.0913155
ENSG00000110042	DTX4	44.0704	0.488815	0.00737089	0.0913966
ENSG00000184897	H1FX	16.2236	-0.959812	0.00736972	0.0913966
ENSG00000117593	DARS2	10.4799	0.795486	0.00738717	0.0915213
ENSG00000242767	ZBTB20-AS4	28.7664	-1.3392	0.00739924	0.0915936
ENSG00000143878	RHOB	18.7584	-0.965615	0.00741575	0.0916437
ENSG00000246366	LACTB2-AS1	14.7439	-1.23155	0.00740964	0.0916437
ENSG00000137804	NUSAP1	15.2971	0.624938	0.00747829	0.0923389
ENSG00000130921	C12orf65	21.7504	-1.00393	0.00750001	0.0924519
ENSG00000162607	USP1	18.3194	0.844986	0.00749721	0.0924519
ENSG00000261783	RP11-252K23.2	4.31357	-1.16442	0.00755881	0.0930988
ENSG00000162614	NEXN	12.754	-1.09217	0.00756576	0.0931063
ENSG00000131115	ZNF227	11.0361	-0.84004	0.00760194	0.0933173
ENSG00000203666	EFCAB2	10.7769	-1.00672	0.00760046	0.0933173
ENSG00000224975	INE1	17.2762	-1.26791	0.0076304	0.0935646
ENSG00000256222	MTRNR2L3	41.1311	-1.32041	0.00763481	0.0935646
ENSG00000114739	ACVR2B	8.03989	-1.02151	0.00765971	0.0935793
ENSG00000151012	SLC7A11	16.0325	1.04649	0.00766148	0.0935793
ENSG00000159399	HK2	12.1946	0.814147	0.00766199	0.0935793
ENSG00000169231	THBS3	8.01359	-0.859972	0.00766783	0.0935793
ENSG00000258303	RP11-887P2.6	3.98439	-1.21958	0.00764969	0.0935793
ENSG00000140398	NEIL1	47.6791	-0.963704	0.00772032	0.0937597
ENSG00000161057	PSMC2	15.7664	0.989785	0.00770861	0.0937597
ENSG00000172531	PPP1CA	40.728	0.549317	0.00770609	0.0937597
ENSG00000196511	TPK1	20.5158	0.691057	0.00769107	0.0937597
ENSG00000241399	CD302	76.9581	-0.872	0.00772086	0.0937597
ENSG00000188257	PLA2G2A	64.4501	0.913689	0.00772947	0.0937867
ENSG00000106153	CHCHD2	39.6463	0.699467	0.00776045	0.0940076
ENSG00000181722	ZBTB20	79.5769	-0.894953	0.00776025	0.0940076
ENSG00000207000	RNU6-820P	4.84385	-1.36811	0.00777992	0.0941659
ENSG00000012061	ERCC1	19.0769	-0.805828	0.00779592	0.0942045
ENSG00000189050	RNFT1	22.9875	-1.06669	0.0077898	0.0942045
ENSG00000198356	ASNA1	6.71376	0.881119	0.00782154	0.0944365
ENSG00000100804	PSMB5	8.29382	0.85159	0.00784596	0.0946536
ENSG00000058453	CROCC	29.862	-0.95569	0.00786084	0.0946599
ENSG00000101966	XIAP	244.461	-1.05096	0.00786277	0.0946599
ENSG00000174446	SNAPC5	10.9706	-1.0813	0.00787223	0.0946599
ENSG00000198216	CACNA1E	4.71315	-1.08354	0.00787166	0.0946599
ENSG00000164111	ANXA5	22.994	0.840048	0.00789144	0.0948134
ENSG00000180979	LRRC57	32.2973	-1.04324	0.00791004	0.0949592
ENSG00000165506	DNAAF2	13.0404	-0.814779	0.00793529	0.095107
ENSG00000180098	TRNAU1AP	20.18	-0.982235	0.00793038	0.095107
ENSG00000072210	ALDH3A2	133.431	0.5016	0.0079579	0.0951455
ENSG00000182489	XKRX	4.40465	-1.17041	0.00795612	0.0951455
ENSG00000186834	HEXIM1	32.347	-0.559848	0.0079461	0.0951455
ENSG00000144218	AFF3	20.7706	-0.925148	0.00796552	0.0951592
ENSG00000260689	HNRNPA3P11	4.60795	-1.33911	0.00800827	0.0955922
ENSG00000167880	EVPL	60.4564	-0.697576	0.00801988	0.0956532
ENSG00000161544	CYGB	6.61135	-0.911598	0.00803564	0.0956859
ENSG00000210194	MT-TE	13.2397	-1.20736	0.00802957	0.0956859
ENSG00000107562	CXCL12	13.1814	-0.672162	0.00808575	0.0961485
ENSG00000154743	TSEN2	32.5357	-1.0789	0.00809137	0.0961485
ENSG00000179913	B3GNT3	48.8057	0.869939	0.0080941	0.0961485
ENSG00000087111	PIGS	37.8335	0.731535	0.00816754	0.0961664
ENSG00000092621	PHGDH	5.0666	1.23933	0.00811952	0.0961664
ENSG00000105976	MET	31.9737	0.836188	0.0081577	0.0961664
ENSG00000106105	GARS	34.3221	0.709719	0.0081656	0.0961664
ENSG00000126653	NSRP1	31.2628	-0.994485	0.00816596	0.0961664
ENSG00000136628	EPRS	54.2839	0.815374	0.00814178	0.0961664
ENSG00000162959	MEMO1	6.29371	-1.19738	0.00815334	0.0961664
ENSG00000183508	FAM46C	64.5163	0.890312	0.00815615	0.0961664
ENSG00000227775	RP1-283E3.4	34.6535	-1.04645	0.00812496	0.0961664
ENSG00000113083	LOX	4.6839	-0.994113	0.00822282	0.0967398
ENSG00000111639	MRPL51	7.2583	0.909889	0.00823926	0.0968558
ENSG00000103363	TCEB2	21.4606	0.776359	0.00825591	0.096974
ENSG00000066279	ASPM	22.2717	0.957665	0.00828221	0.0971855
ENSG00000106244	PDAP1	32.7409	-0.724	0.00830035	0.0971855
ENSG00000143337	TOR1AIP1	36.7347	-0.730051	0.00829448	0.0971855
ENSG00000177463	NR2C2	42.1579	-0.475386	0.00829988	0.0971855
ENSG00000136026	CKAP4	24.2444	0.901064	0.00833241	0.0974058
ENSG00000165312	OTUD1	21.5742	-1.05529	0.00834393	0.0974592
ENSG00000147454	SLC25A37	97.0969	0.514772	0.00837414	0.0975833
ENSG00000156261	CCT8	19.4275	0.854756	0.00839199	0.0977139
ENSG00000149527	PLCH2	11.3594	-0.872107	0.00843549	0.0980651
ENSG00000168887	C2orf68	46.352	-0.889591	0.00842981	0.0980651
ENSG00000118898	PPL	23.6978	-0.617645	0.00844979	0.0981538
ENSG00000157379	DHRS1	49.169	-0.695351	0.00845687	0.0981584
ENSG00000026025	VIM	75.712	-0.657084	0.00849345	0.0983572
ENSG00000058262	SEC61A1	104.49	0.821589	0.00849812	0.0983572
ENSG00000173200	PARP15	24.2585	-1.32513	0.00850074	0.0983572
ENSG00000077549	CAPZB	47.6913	0.663338	0.00852641	0.0984991
ENSG00000112984	KIF20A	10.0832	0.929604	0.00852073	0.0984991
ENSG00000148735	PLEKHS1	60.1898	-0.821868	0.00856538	0.0987166
ENSG00000163110	PDLIM5	228.238	-0.773139	0.00856288	0.0987166
ENSG00000204282	TNRC6C-AS1	27.0649	-1.14932	0.0085603	0.0987166
ENSG00000120885	CLU	55.6275	0.775505	0.00858748	0.0987681
ENSG00000251474	RPL32P3	34.8326	-0.925372	0.00858125	0.0987681
ENSG00000255723	RP11-529H2.2	9.40546	-1.26648	0.00859671	0.0987681
ENSG00000261408	TEN1-CDK3	4.95262	-1.13584	0.00859239	0.0987681
ENSG00000066405	CLDN18	79.8097	1.30633	0.00862544	0.098783
ENSG00000105364	MRPL4	30.6333	0.687666	0.00863726	0.098783
ENSG00000139163	ETNK1	37.8249	0.715547	0.00862264	0.098783
ENSG00000162946	DISC1	9.14153	-0.824404	0.00861236	0.098783
ENSG00000187514	PTMA	130.775	0.552555	0.00863569	0.098783
ENSG00000188917	TRMT2B	43.3722	-0.892362	0.00863831	0.098783
ENSG00000117425	PTCH2	4.37805	-1.2862	0.00871438	0.0995755
ENSG00000113657	DPYSL3	19.9954	-0.791641	0.00875735	0.0998338
ENSG00000183476	SH2D7	4.64103	-0.930644	0.00875445	0.0998338
ENSG00000235703	LINC00894	12.7392	-0.736542	0.00874928	0.0998338
ENSG00000249669	CARMN	14.2448	-0.825334	0.00876691	0.0998639
ENSG00000259682	RP11-702L15.4	6.10457	-1.28333	0.00877357	0.0998639
ENSG00000258904	RP11-638I2.2	4.84618	-1.05943	0.00878084	0.0998694
ENSG00000114790	ARHGEF26	28.7891	-0.591457	0.00882101	0.100056
ENSG00000117262	GPR89A	10.261	-0.928112	0.00881306	0.100056
ENSG00000119396	RAB14	54.9834	0.778054	0.00881582	0.100056
ENSG00000213203	GIMAP1	7.60992	-0.959423	0.0088245	0.100056
ENSG00000262246	CORO7	13.2096	-0.902399	0.00883238	0.100069
ENSG00000125977	EIF2S2	19.2704	0.698721	0.00885543	0.100253
ENSG00000180304	OAZ2	62.3939	-1.04767	0.00889112	0.100579
ENSG00000233061	TTLL7-IT1	10.5448	-1.35201	0.00889818	0.100582
ENSG00000244503	RP11-278L15.6	9.92312	-1.15336	0.00891842	0.100733
ENSG00000065308	TRAM2	55.8495	0.43292	0.0089525	0.100894
ENSG00000126457	PRMT1	14.8657	0.627345	0.00895329	0.100894
ENSG00000134308	YWHAQ	50.1687	0.480593	0.00898697	0.101196
ENSG00000143633	C1orf131	20.8285	-0.814059	0.00901707	0.101303
ENSG00000200651	Y_RNA	3.85614	-1.22132	0.00901322	0.101303
ENSG00000264290	RP11-68I3.4	14.4326	-1.32625	0.00900701	0.101303
ENSG00000154473	BUB3	33.0057	0.95891	0.00903559	0.101433
ENSG00000114107	CEP70	14.3984	0.891445	0.00905392	0.101561
ENSG00000181458	TMEM45A	6.61823	-1.33057	0.00908975	0.101886
ENSG00000072682	P4HA2	16.0315	-0.764033	0.00913013	0.102182
ENSG00000084676	NCOA1	107.563	0.586219	0.00912764	0.102182
ENSG00000143061	IGSF3	44.3952	0.678245	0.00914916	0.102318
ENSG00000263466	RP1-56K13.2	34.8884	-1.30183	0.0091909	0.102706
ENSG00000146376	ARHGAP18	43.8188	0.754	0.00920401	0.102775
ENSG00000241043	GVQW1	14.6622	-1.27403	0.00921402	0.102808
ENSG00000253320	AZIN1-AS1	5.51732	-1.06601	0.00922628	0.102867
ENSG00000177570	SAMD12	21.0304	0.782945	0.00924634	0.103013
ENSG00000196262	PPIA	76.1443	0.498381	0.00936516	0.104257
ENSG00000241755	IGKV1-9	18.5463	0.968499	0.00945494	0.105177
ENSG00000144040	SFXN5	36.8292	-0.791009	0.00947991	0.105375
ENSG00000078795	PKD2L2	5.35032	-1.11598	0.00953555	0.105571
ENSG00000112697	TMEM30A	45.8393	0.901698	0.00953213	0.105571
ENSG00000115459	ELMOD3	35.9469	-0.834314	0.00954057	0.105571
ENSG00000138750	NUP54	14.5163	0.931537	0.00951618	0.105571
ENSG00000145014	TMEM44	14.3714	-1.03159	0.00952987	0.105571
ENSG00000165238	WNK2	107.513	-0.601676	0.00953429	0.105571
ENSG00000168237	GLYCTK	45.8405	0.573672	0.00956539	0.105766
ENSG00000100911	PSME2	23.6222	0.828333	0.00957602	0.105804
ENSG00000119986	AVPI1	10.2684	0.823002	0.0095958	0.105943
ENSG00000155508	CNOT8	22.0007	0.972776	0.00960694	0.105986
ENSG00000126368	NR1D1	18.9631	0.967496	0.00966001	0.106467
ENSG00000171793	CTPS1	35.159	-0.86725	0.00967225	0.106467
ENSG00000221944	TIGD1	13.9095	-1.20736	0.0096701	0.106467
ENSG00000243646	IL10RB	91.2996	-0.969014	0.00968274	0.106503
ENSG00000166454	ATMIN	37.7281	0.60339	0.00970295	0.106645
ENSG00000170275	CRTAP	52.2206	-0.949151	0.00971568	0.106706
ENSG00000180769	WDFY3-AS2	10.2718	-1.1324	0.00972819	0.106763
ENSG00000067248	DHX29	17.7968	0.712345	0.00979461	0.106805
ENSG00000102007	PLP2	13.0765	0.90774	0.00979232	0.106805
ENSG00000111790	FGFR1OP2	30.3154	-0.850486	0.00979465	0.106805
ENSG00000121068	TBX2	13.6272	-0.769577	0.00978806	0.106805
ENSG00000129315	CCNT1	28.5896	0.737141	0.00979543	0.106805
ENSG00000163251	FZD5	129.927	0.363201	0.00978714	0.106805
ENSG00000213606	AKR1B10P1	13.4158	0.935592	0.00979735	0.106805
ENSG00000150768	DLAT	23.969	0.669562	0.00983565	0.107068
ENSG00000200959	SNORA74A	19.4998	1.18451	0.00983602	0.107068
ENSG00000226205	AC007790.4	6.82438	-1.30655	0.0098641	0.107294
ENSG00000141519	CCDC40	4.3035	-1.25524	0.00988234	0.107413
ENSG00000106829	TLE4	17.0134	-0.66662	0.00990661	0.107564
ENSG00000161638	ITGA5	11.1321	-0.825041	0.00992548	0.107564
ENSG00000211945	IGHV1-18	12.1719	0.980046	0.0099183	0.107564
ENSG00000164576	SAP30L	86.2289	-1.09702	0.00995275	0.10778
ENSG00000165244	ZNF367	5.89462	0.872462	0.00996256	0.107807
ENSG00000138778	CENPE	12.8467	0.997758	0.0099914	0.107996
ENSG00000179981	TSHZ1	43.8419	-0.526897	0.0099947	0.107996
ENSG00000169047	IRS1	28.6678	-0.731441	0.010029	0.108287
ENSG00000100644	HIF1A	50.7859	0.730181	0.0100374	0.108298
ENSG00000235908	RHOA-IT1	6.57193	-1.25641	0.0100527	0.108383
ENSG00000063587	ZNF275	13.2344	0.728545	0.010075	0.108385
ENSG00000122557	HERPUD2	42.7225	-0.775379	0.0100689	0.108385
ENSG00000228315	GUSBP11	64.4615	-0.863498	0.0100609	0.108385
ENSG00000128268	MGAT3	58.3504	-0.550821	0.0101487	0.108939
ENSG00000173692	PSMD1	46.305	0.742934	0.0101605	0.108986
ENSG00000127483	HP1BP3	203.076	-0.854992	0.0101889	0.109013
ENSG00000148468	FAM171A1	21.2727	0.589584	0.0101809	0.109013
ENSG00000183291	2016-09-15	23.8792	0.990426	0.0101721	0.109013
ENSG00000241388	HNF1A-AS1	108.538	-1.02861	0.0102	0.109013
ENSG00000254698	RP11-659G9.3	4.48702	-1.2478	0.0101977	0.109013
ENSG00000134900	TPP2	43.71	0.681056	0.0102112	0.109053
ENSG00000083290	ULK2	11.4771	-0.781514	0.0102309	0.109104
ENSG00000242515	UGT1A10	26.893	1.09984	0.0102294	0.109104
ENSG00000178573	MAF	331.04	-0.601363	0.0102479	0.109156
ENSG00000231925	TAPBP	330.976	-0.786026	0.0102506	0.109156
ENSG00000213639	PPP1CB	84.5112	0.669126	0.0102583	0.10916
ENSG00000183604	SMG1P5	30.6514	-0.884868	0.0102756	0.109265
ENSG00000111674	ENO2	8.93359	-0.917597	0.0102838	0.109273
ENSG00000126524	SBDS	28.9635	1.09868	0.0103137	0.109454
ENSG00000171680	PLEKHG5	20.0524	-0.969325	0.0103158	0.109454
ENSG00000197429	IPP	27.1915	-0.960391	0.0103361	0.109545
ENSG00000112964	GHR	4.20197	-1.16314	0.0103677	0.10961
ENSG00000140025	EFCAB11	9.66849	-0.96026	0.0103645	0.10961
ENSG00000167272	POP5	27.6269	-1.06753	0.0103547	0.10961
ENSG00000205765	C5orf51	15.6443	0.865886	0.0103803	0.109664
ENSG00000181830	SLC35C1	43.982	0.591685	0.0103899	0.109671
ENSG00000259354	RP11-519G16.3	19.7663	-1.14418	0.0103959	0.109671
ENSG00000169976	SF3B5	18.2925	0.804873	0.0104111	0.109754
ENSG00000136108	CKAP2	10.7954	0.989651	0.0104336	0.109833
ENSG00000185475	TMEM179B	7.73264	0.788314	0.0104313	0.109833
ENSG00000053770	AP5M1	34.546	0.964255	0.0104941	0.110391
ENSG00000134962	KLB	7.39071	-1.13905	0.0105118	0.110419
ENSG00000177694	NAALADL2	12.8039	0.737176	0.0105095	0.110419
ENSG00000076344	RGS11	39.5897	0.829684	0.0105872	0.11058
ENSG00000085117	CD82	51.2835	-0.623813	0.0105948	0.11058
ENSG00000100461	RBM23	57.9603	-0.720691	0.010593	0.11058
ENSG00000112651	MRPL2	9.49546	-0.753694	0.0105435	0.11058
ENSG00000125741	OPA3	56.66	-0.972437	0.0105928	0.11058
ENSG00000131748	STARD3	28.8912	-0.608409	0.0105869	0.11058
ENSG00000157214	STEAP2	42.0108	-0.607896	0.0105451	0.11058
ENSG00000179523	EIF3J-AS1	14.0028	-1.04672	0.0105883	0.11058
ENSG00000184857	TMEM186	10.9849	-1.20075	0.0105738	0.11058
ENSG00000115806	GORASP2	19.2825	0.694446	0.0106113	0.110674
ENSG00000213719	CLIC1	80.7209	0.623111	0.0106266	0.110755
ENSG00000161664	ASB16	12.3441	-1.2557	0.010657	0.110914
ENSG00000177565	TBL1XR1	74.5254	0.618403	0.0106565	0.110914
ENSG00000105755	ETHE1	14.1646	0.887799	0.0106907	0.111186
ENSG00000069702	TGFBR3	23.4595	-0.915036	0.0107043	0.111191
ENSG00000096968	JAK2	28.3381	0.623662	0.0107138	0.111191
ENSG00000204842	ATXN2	76.5603	-0.81603	0.0107084	0.111191
ENSG00000135100	HNF1A	45.5131	-0.628166	0.0107261	0.11124
ENSG00000124193	SRSF6	55.9167	0.782856	0.010739	0.111295
ENSG00000177030	DEAF1	39.0477	-0.839021	0.0107652	0.111488
ENSG00000145715	RASA1	85.1572	-0.909713	0.0108083	0.111622
ENSG00000197061	HIST1H4C	25.0453	0.822269	0.0108033	0.111622
ENSG00000204130	RUFY2	20.4769	-0.634417	0.0107906	0.111622
ENSG00000235470	NEURL1-AS1	4.21677	1.07698	0.0108085	0.111622
ENSG00000054282	SDCCAG8	37.0596	-0.926426	0.0108196	0.111659
ENSG00000216490	IFI30	25.7435	0.770918	0.010836	0.111749
ENSG00000176953	NFATC2IP	69.4521	-0.907727	0.01085	0.111815
ENSG00000087365	SF3B2	69.6738	-0.370437	0.0108707	0.111872
ENSG00000198492	YTHDF2	32.5246	0.576696	0.0108651	0.111872
ENSG00000232611	RP11-1114A5.4	18.9676	-1.28726	0.0108842	0.111932
ENSG00000001631	KRIT1	37.8425	-0.756508	0.0108989	0.111968
ENSG00000162980	ARL5A	45.2177	0.610659	0.0109069	0.111968
ENSG00000205323	SARNP	15.2981	-1.06683	0.0109105	0.111968
ENSG00000022840	RNF10	121.66	-0.632536	0.0109634	0.112253
ENSG00000103429	BFAR	80.2214	-0.894566	0.0109541	0.112253
ENSG00000166750	SLFN5	48.277	-0.755656	0.0109882	0.112253
ENSG00000170175	CHRNB1	6.72043	-1.02473	0.0109686	0.112253
ENSG00000172932	ANKRD13D	24.3766	-0.952902	0.0109917	0.112253
ENSG00000236761	CTAGE9	15.7388	-1.14377	0.0109879	0.112253
ENSG00000239221	RN7SL442P	7.40368	-1.28644	0.0109783	0.112253
ENSG00000183978	COA3	16.5944	0.785703	0.0110209	0.112473
ENSG00000121289	CEP89	17.2652	-0.705532	0.0110553	0.112582
ENSG00000235253	AC010240.2	11.0139	-1.16292	0.0110622	0.112582
ENSG00000256705	CTD-2017C7.1	11.4089	-1.21134	0.0110513	0.112582
ENSG00000177485	ZBTB33	17.1342	0.828216	0.0110809	0.112694
ENSG00000085382	HACE1	22.7438	-0.909146	0.0110903	0.112712
ENSG00000163295	ALPI	262.292	-0.899526	0.0111205	0.112863
ENSG00000167470	MIDN	116.196	-0.853412	0.0111174	0.112863
ENSG00000155666	KDM8	17.9451	-0.656397	0.0111433	0.112865
ENSG00000173744	AGFG1	58.4487	0.678855	0.0111438	0.112865
ENSG00000236337	FMR1-IT1	6.15387	-1.30806	0.0111347	0.112865
ENSG00000166851	PLK1	12.5072	0.853067	0.0112027	0.113384
ENSG00000169432	SCN9A	5.04457	-1.11334	0.0112267	0.113549
ENSG00000105393	BABAM1	14.5925	0.824061	0.0112997	0.114052
ENSG00000155760	FZD7	9.90795	-0.833144	0.0112881	0.114052
ENSG00000246174	KCTD21-AS1	11.9253	-1.25064	0.0112942	0.114052
ENSG00000156110	ADK	4.94171	0.884708	0.0113383	0.114363
ENSG00000167085	PHB	9.84891	0.777738	0.0113659	0.114484
ENSG00000231616	RP11-575L7.4	5.30051	-1.26969	0.0113651	0.114484
ENSG00000114796	KLHL24	49.1608	-0.755382	0.0114087	0.114518
ENSG00000115556	PLCD4	6.72718	-0.804658	0.011405	0.114518
ENSG00000116991	SIPA1L2	18.7079	0.749101	0.011416	0.114518
ENSG00000123064	DDX54	29.0359	-0.531169	0.0114142	0.114518
ENSG00000132341	RAN	28.5842	0.681612	0.0114128	0.114518
ENSG00000184557	SOCS3	6.58353	1.06074	0.0113915	0.114518
ENSG00000135045	C9orf40	11.6291	-0.654069	0.011428	0.11456
ENSG00000182534	MXRA7	12.9218	-0.803717	0.0114534	0.114737
ENSG00000053702	NRIP2	12.9114	-0.875193	0.0114931	0.11499
ENSG00000110492	MDK	71.5758	-0.550978	0.0115387	0.11499
ENSG00000126261	UBA2	30.3616	0.888992	0.0115136	0.11499
ENSG00000136522	MRPL47	6.73851	0.94223	0.0115297	0.11499
ENSG00000198142	SOWAHC	39.9722	-1.02085	0.0115271	0.11499
ENSG00000242028	HYPK	19.7748	-1.2005	0.0115284	0.11499
ENSG00000251544	MTND5P12	3.97161	-1.29543	0.0115412	0.11499
ENSG00000252139	SCARNA18	8.29019	-0.972783	0.0115011	0.11499
ENSG00000113263	ITK	16.3194	-0.873793	0.0115627	0.11509
ENSG00000120162	MOB3B	65.9376	0.654739	0.0116196	0.11509
ENSG00000120438	TCP1	48.9368	0.81762	0.011626	0.11509
ENSG00000144021	CIAO1	65.1659	-0.81079	0.0115904	0.11509
ENSG00000151240	DIP2C	41.5781	-0.779544	0.0116206	0.11509
ENSG00000186687	LYRM7	46.5772	-0.985	0.0115698	0.11509
ENSG00000198870	STKLD1	4.58085	-1.08578	0.0115962	0.11509
ENSG00000213073	RP11-288H12.3	8.2204	-0.856615	0.0115789	0.11509
ENSG00000214783	POLR2J4	17.1642	-0.938701	0.0116295	0.11509
ENSG00000214814	FER1L6	40.189	1.04396	0.0116155	0.11509
ENSG00000165118	C9orf64	57.8788	-0.941383	0.0116405	0.115122
ENSG00000141367	CLTC	184.237	0.635558	0.0116486	0.115124
ENSG00000130254	SAFB2	46.9453	-0.747765	0.0116727	0.115277
ENSG00000156990	RPUSD3	36.2955	-0.798029	0.0116967	0.115277
ENSG00000174652	ZNF266	32.5684	-0.625461	0.0117065	0.115277
ENSG00000185130	HIST1H2BL	17.3801	0.989185	0.0117111	0.115277
ENSG00000234350	AC007405.4	4.46141	-1.27805	0.0117018	0.115277
ENSG00000249690	RP11-1336O20.2	6.97919	-0.97596	0.0117056	0.115277
ENSG00000105202	FBL	14.2555	0.767762	0.0117315	0.115323
ENSG00000236269	ENO1-IT1	4.31824	-1.01932	0.0117248	0.115323
ENSG00000176142	TMEM39A	19.4461	0.671585	0.0117815	0.115737
ENSG00000101577	LPIN2	180.392	-0.594142	0.0118086	0.115772
ENSG00000162929	KIAA1841	30.4468	-0.920065	0.0118045	0.115772
ENSG00000221995	TIAF1	19.2184	-1.002	0.0117982	0.115772
ENSG00000165973	NELL1	6.01559	-0.834343	0.0118315	0.115784
ENSG00000166266	CUL5	19.4643	0.805795	0.0118335	0.115784
ENSG00000183570	PCBP3	9.89247	0.707498	0.0118331	0.115784
ENSG00000259562	RP11-762H8.2	4.13608	-1.14568	0.0118429	0.115799
ENSG00000109390	NDUFC1	14.1839	0.669172	0.0118978	0.116258
ENSG00000062716	VMP1	218.434	-0.752608	0.0120589	0.116747
ENSG00000102901	CENPT	10.0647	-0.702403	0.0120498	0.116747
ENSG00000111676	ATN1	51.3125	-0.617871	0.0120358	0.116747
ENSG00000131469	RPL27	32.7931	0.751069	0.0120392	0.116747
ENSG00000133392	MYH11	97.2418	-0.682118	0.0120181	0.116747
ENSG00000134330	IAH1	54.9896	-0.974468	0.0120081	0.116747
ENSG00000134698	AGO4	40.3338	-0.833363	0.0120522	0.116747
ENSG00000144635	DYNC1LI1	22.0068	-0.704	0.012025	0.116747
ENSG00000165271	NOL6	19.2365	0.746975	0.0119844	0.116747
ENSG00000183323	CCDC125	183.636	-1.0846	0.0120252	0.116747
ENSG00000197363	ZNF517	11.8058	-0.912855	0.0119609	0.116747
ENSG00000211660	IGLV2-23	40.4591	0.898333	0.012042	0.116747
ENSG00000215256	DHRS4-AS1	45.3315	-1.02511	0.0119842	0.116747
ENSG00000244038	DDOST	45.4448	0.506797	0.0119966	0.116747
ENSG00000068745	IP6K2	44.8182	-0.463135	0.0120671	0.116749
ENSG00000134905	CARS2	61.5848	-0.616409	0.0121218	0.117201
ENSG00000244203	FOXP1-AS1	11.3508	-1.16794	0.0121496	0.117393
ENSG00000102858	MGRN1	57.6561	-0.607405	0.0121899	0.117638
ENSG00000111229	ARPC3	20.2064	0.859335	0.012191	0.117638
ENSG00000189114	BLOC1S3	12.8308	-0.992162	0.0122345	0.117981
ENSG00000147121	KRBOX4	16.8777	-0.928242	0.0122739	0.118099
ENSG00000170365	SMAD1	20.4588	-0.821873	0.0122789	0.118099
ENSG00000230184	SMYD3-IT1	5.66947	-1.06913	0.0122694	0.118099
ENSG00000243338	RN7SL307P	4.47991	-1.26816	0.0122551	0.118099
ENSG00000023909	GCLM	68.3452	-0.803916	0.0123275	0.118453
ENSG00000101347	SAMHD1	70.3953	-0.662234	0.0123318	0.118453
ENSG00000006638	TBXA2R	4.45455	-1.20441	0.0123802	0.118688
ENSG00000149582	TMEM25	57.1428	-0.47736	0.0123918	0.118688
ENSG00000152253	SPC25	9.29963	-1.17571	0.0123947	0.118688
ENSG00000158406	HIST1H4H	20.3012	0.878223	0.0123966	0.118688
ENSG00000163293	NIPAL1	36.8667	-0.842651	0.0123815	0.118688
ENSG00000104881	PPP1R13L	26.7358	-0.926811	0.0124855	0.119346
ENSG00000115020	PIKFYVE	81.0134	-0.645152	0.012475	0.119346
ENSG00000185361	TNFAIP8L1	35.8695	-0.978495	0.0124939	0.119346
ENSG00000211949	IGHV3-23	76.1062	0.954395	0.0125006	0.119346
ENSG00000154734	ADAMTS1	13.581	-0.949019	0.0125508	0.119619
ENSG00000213694	S1PR3	6.26708	-1.10969	0.0125457	0.119619
ENSG00000172689	MS4A10	182.477	-0.832989	0.0125729	0.119752
ENSG00000154370	TRIM11	21.8735	-0.64072	0.01261	0.120027
ENSG00000089127	OAS1	21.4861	0.791783	0.012684	0.120265
ENSG00000156531	PHF6	11.473	0.784864	0.0126553	0.120265
ENSG00000167780	SOAT2	19.0669	-0.749549	0.0126741	0.120265
ENSG00000175344	CHRNA7	13.0951	0.862127	0.0126754	0.120265
ENSG00000232196	MTRNR2L4	7.5325	-1.21679	0.0126787	0.120265
ENSG00000257621	PSMA3-AS1	158.233	-0.972062	0.0126599	0.120265
ENSG00000049283	EPN3	13.7411	0.922645	0.0127055	0.1203
ENSG00000164308	ERAP2	110.32	-0.767441	0.0127122	0.1203
ENSG00000267096	CTD-2537I9.13	5.25711	-1.28625	0.0127115	0.1203
ENSG00000197162	ZNF785	46.2121	-1.10841	0.0127219	0.120314
ENSG00000108384	RAD51C	15.0994	-1.08427	0.0127519	0.120366
ENSG00000245275	SAP30L-AS1	8.4828	-1.09335	0.0127421	0.120366
ENSG00000247735	CTD-2574D22.2	4.08721	-1.15782	0.0127449	0.120366
ENSG00000255633	MTRNR2L9	18.2531	0.776195	0.0127617	0.120381
ENSG00000153933	DGKE	21.7461	-0.854898	0.0128775	0.121395
ENSG00000264635	RP11-769O8.3	14.6024	-1.19404	0.0129001	0.12153
ENSG00000166002	SMCO4	8.31868	0.719098	0.0129318	0.121751
ENSG00000152457	DCLRE1C	23.2175	-0.706597	0.0129869	0.122092
ENSG00000177363	LRRN4CL	7.54768	-1.18472	0.0130095	0.122092
ENSG00000178999	AURKB	5.7166	0.857421	0.0129975	0.122092
ENSG00000184163	FAM132A	17.1731	-0.916045	0.0130021	0.122092
ENSG00000068366	ACSL4	17.1138	0.789718	0.0130446	0.122209
ENSG00000148926	ADM	5.87042	-0.909061	0.013047	0.122209
ENSG00000151726	ACSL1	18.0894	0.698625	0.0130334	0.122209
ENSG00000100567	PSMA3	60.3854	-0.900567	0.0131084	0.122707
ENSG00000051341	POLQ	13.5446	0.730525	0.013171	0.122827
ENSG00000062282	DGAT2	15.1133	-0.860126	0.0131411	0.122827
ENSG00000159199	ATP5G1	19.1055	0.751097	0.0131453	0.122827
ENSG00000160447	PKN3	6.16902	-0.962134	0.0131696	0.122827
ENSG00000196290	NIF3L1	7.88362	0.821462	0.013154	0.122827
ENSG00000267629	AC138430.4	6.15427	-1.02602	0.0131714	0.122827
ENSG00000172403	SYNPO2	30.4789	-0.523034	0.0131804	0.122834
ENSG00000162458	FBLIM1	189.861	-0.741839	0.0131996	0.122899
ENSG00000172687	ZNF738	10.9672	-1.12736	0.0132041	0.122899
ENSG00000103035	PSMD7	15.308	0.912643	0.0132281	0.123043
ENSG00000040633	PHF23	11.9357	0.642312	0.0132635	0.123295
ENSG00000106624	AEBP1	11.5325	-0.830771	0.0133009	0.123404
ENSG00000106789	CORO2A	169.614	-0.659951	0.013312	0.123404
ENSG00000108094	CUL2	12.8449	0.814996	0.0133172	0.123404
ENSG00000135624	CCT7	33.6525	0.67875	0.0133152	0.123404
ENSG00000174405	LIG4	7.14862	0.937722	0.0133123	0.123404
ENSG00000121966	CXCR4	15.489	-1.07102	0.0133347	0.123488
ENSG00000245556	SCAMP1-AS1	12.6219	-1.14387	0.0133439	0.123496
ENSG00000215193	PEX26	225.409	-0.929963	0.0133571	0.123541
ENSG00000164244	PRRC1	48.3958	0.642824	0.0133838	0.12371
ENSG00000004660	CAMKK1	6.28617	-1.09678	0.0134322	0.123745
ENSG00000101310	SEC23B	28.9372	0.658977	0.0134189	0.123745
ENSG00000175806	MSRA	28.202	-0.545309	0.0134053	0.123745
ENSG00000176809	LRRC37A3	10.3533	-0.873222	0.0134381	0.123745
ENSG00000186529	CYP4F3	81.6563	-0.840911	0.0134362	0.123745
ENSG00000197343	ZNF655	93.894	-0.66185	0.0134372	0.123745
ENSG00000144792	ZNF660	6.37265	-0.977315	0.0135007	0.123864
ENSG00000154451	GBP5	8.91729	-0.877116	0.0134959	0.123864
ENSG00000167986	DDB1	113.026	0.409584	0.0134848	0.123864
ENSG00000174428	GTF2IRD2B	13.7377	-0.99849	0.0134936	0.123864
ENSG00000203437	RP11-820K3.3	22.4515	-1.23167	0.0134646	0.123864
ENSG00000224650	IGHV3-74	22.1742	1.0867	0.0135016	0.123864
ENSG00000187010	RHD	6.71483	-1.04152	0.0135263	0.12393
ENSG00000198814	GK	60.8569	0.894298	0.013534	0.12393
ENSG00000207129	RNA5SP187	6.72345	-1.06927	0.0135303	0.12393
ENSG00000100100	PIK3IP1	38.0629	-0.869515	0.0135613	0.124103
ENSG00000107829	FBXW4	37.987	-0.713463	0.0135734	0.124136
ENSG00000212719	C17orf51	5.01609	-0.856321	0.0135894	0.124205
ENSG00000069974	RAB27A	29.9736	0.733833	0.0136177	0.124232
ENSG00000116661	FBXO2	6.30065	-0.775578	0.0136048	0.124232
ENSG00000266644	RP11-927P21.2	8.9632	-1.24779	0.0136134	0.124232
ENSG00000066583	ISOC1	13.4566	0.892743	0.0136873	0.124251
ENSG00000121644	DESI2	24.1258	0.637417	0.0136833	0.124251
ENSG00000122359	ANXA11	163.044	-0.4086	0.0136403	0.124251
ENSG00000133424	LARGE1	47.548	-0.571803	0.0136816	0.124251
ENSG00000155957	TMBIM4	28.0778	-1.02977	0.0136552	0.124251
ENSG00000162769	FLVCR1	110.431	-0.567928	0.013649	0.124251
ENSG00000181896	ZNF101	73.4859	-1.06967	0.0136728	0.124251
ENSG00000225698	IGHV3-72	8.74395	0.945291	0.0136306	0.124251
ENSG00000143458	GABPB2	78.6891	-1.01234	0.0137236	0.124503
ENSG00000034152	MAP2K3	37.1605	0.735034	0.0137322	0.124504
ENSG00000132646	PCNA	13.4032	0.815657	0.0137443	0.124537
ENSG00000133247	KMT5C	8.30096	-0.839878	0.0138063	0.124798
ENSG00000170919	TPT1-AS1	65.3218	-0.866541	0.0138071	0.124798
ENSG00000184613	NELL2	29.2164	-0.818824	0.013807	0.124798
ENSG00000186566	GPATCH8	55.8423	-0.507332	0.0137959	0.124798
ENSG00000138380	CARF	18.7966	-0.89271	0.0138361	0.124984
ENSG00000107742	SPOCK2	26.1639	-0.99417	0.0138602	0.125048
ENSG00000115365	LANCL1	13.804	0.97452	0.0138519	0.125048
ENSG00000114626	ABTB1	22.7628	-0.665499	0.0138713	0.125071
ENSG00000104611	SH2D4A	13.7756	0.877764	0.0138859	0.125127
ENSG00000136868	SLC31A1	237.806	-0.840908	0.0139403	0.125539
ENSG00000267632	RP11-400F19.18	10.7894	-1.09464	0.013956	0.125604
ENSG00000165092	ALDH1A1	120.808	1.04314	0.0139989	0.125913
ENSG00000198203	SULT1C2	42.738	0.97194	0.01401	0.125936
ENSG00000104907	TRMT1	7.7497	0.768259	0.0140377	0.126107
ENSG00000123992	DNPEP	67.3668	-0.548575	0.0140792	0.126293
ENSG00000146842	TMEM209	43.8876	-0.544923	0.0141012	0.126293
ENSG00000160180	TFF3	95.3855	0.972081	0.0140981	0.126293
ENSG00000249593	CTB-46B19.2	10.568	-0.909782	0.0140842	0.126293
ENSG00000255185	PDXDC2P	4.9852	-1.14079	0.0140726	0.126293
ENSG00000086232	EIF2AK1	47.5325	0.576603	0.0141285	0.126454
ENSG00000153113	CAST	188.479	-0.668695	0.0141524	0.126454
ENSG00000198406	BZW1P2	11.9684	0.942154	0.0141506	0.126454
ENSG00000257150	PGAM1P5	5.32661	-1.08289	0.0141536	0.126454
ENSG00000029364	SLC39A9	61.6081	0.820818	0.0141718	0.126463
ENSG00000136738	STAM	14.5315	0.939089	0.0141697	0.126463
ENSG00000115107	STEAP3	27.5997	0.648425	0.0141879	0.12652
ENSG00000267234	CTB-184G21.3	11.9737	-1.20997	0.0141955	0.12652
ENSG00000065060	UHRF1BP1	464.318	0.987093	0.0142532	0.126662
ENSG00000072121	ZFYVE26	68.3139	-0.549394	0.0142449	0.126662
ENSG00000110090	CPT1A	438.25	-0.828129	0.0142886	0.126662
ENSG00000154721	JAM2	8.14389	-1.05597	0.0142575	0.126662
ENSG00000170579	DLGAP1	5.11755	-1.14237	0.0142889	0.126662
ENSG00000187650	VMAC	20.446	-1.04455	0.0142625	0.126662
ENSG00000189223	PAX8-AS1	59.76	-0.971008	0.0142822	0.126662
ENSG00000197153	HIST1H3J	7.42035	0.916602	0.0142876	0.126662
ENSG00000172809	RPL38	53.7806	0.625787	0.0143076	0.126751
ENSG00000146966	DENND2A	6.45358	-1.05272	0.0143392	0.126878
ENSG00000211651	IGLV1-44	18.5888	0.786764	0.0143381	0.126878
ENSG00000099800	TIMM13	18.5692	0.74454	0.014352	0.126916
ENSG00000180228	PRKRA	22.8407	-0.840967	0.0143849	0.127091
ENSG00000233406	RP11-296A18.5	3.84757	-1.0994	0.0143891	0.127091
ENSG00000163558	PRKCI	63.6598	-0.936719	0.0144253	0.127334
ENSG00000006715	VPS41	104.147	-0.802635	0.0144695	0.127389
ENSG00000012983	MAP4K5	38.0502	-0.792554	0.014448	0.127389
ENSG00000119720	NRDE2	30.2408	-0.649709	0.014465	0.127389
ENSG00000198270	TMEM116	19.9253	-0.769129	0.0144607	0.127389
ENSG00000238113	LINC01410	8.03574	-1.20721	0.0144749	0.127389
ENSG00000134812	GIF	41.2326	1.26204	0.0145273	0.127775
ENSG00000131828	PDHA1	27.1301	0.662501	0.0145422	0.127829
ENSG00000188157	AGRN	59.7092	-0.807122	0.0145731	0.128004
ENSG00000139722	VPS37B	63.8912	-0.792533	0.0145912	0.12803
ENSG00000186352	ANKRD37	4.43889	-1.04738	0.0146193	0.1282
ENSG00000091409	ITGA6	155.751	0.771409	0.0146399	0.128283
ENSG00000109193	SULT1E1	22.1374	0.840284	0.0146549	0.128283
ENSG00000234420	ZNF37BP	19.9346	-0.923232	0.0146509	0.128283
ENSG00000251333	RTN3P1	4.83798	0.930658	0.0146737	0.128371
ENSG00000000971	CFH	22.2717	-0.572877	0.0146869	0.12841
ENSG00000204264	PSMB8	33.5174	0.788007	0.0146965	0.128417
ENSG00000108953	YWHAE	74.8786	0.714042	0.01473	0.128634
ENSG00000204410	MSH5	20.5135	-1.09954	0.0147509	0.12874
ENSG00000097096	SYDE2	31.7922	-0.710127	0.0147674	0.128807
ENSG00000236423	LINC01134	8.04208	-1.02657	0.0147784	0.128827
ENSG00000186409	CCDC30	11.7779	-1.03245	0.0148113	0.129037
ENSG00000104689	TNFRSF10A	12.5701	0.8417	0.0148732	0.129398
ENSG00000163141	BNIPL	9.84115	-1.22725	0.0148725	0.129398
ENSG00000203668	CHML	10.9599	0.883503	0.0148791	0.129398
ENSG00000070047	PHRF1	77.8269	-0.721823	0.0149185	0.129664
ENSG00000211625	IGKV3D-20	4.9368	0.970904	0.0149355	0.129735
ENSG00000197461	PDGFA	22.0868	-0.623871	0.014973	0.129984
ENSG00000100083	GGA1	62.5337	-0.706847	0.0150229	0.1303
ENSG00000241061	RPL5P1	9.19077	0.787951	0.0150271	0.1303
ENSG00000167553	TUBA1C	22.6459	0.865141	0.0150572	0.130379
ENSG00000259402	RP11-30K9.4	5.78066	-1.20221	0.0150629	0.130379
ENSG00000264538	SUZ12P1	51.0967	-0.918384	0.0150614	0.130379
ENSG00000144381	HSPD1	59.4776	0.685172	0.0150853	0.130471
ENSG00000211959	IGHV4-39	54.1366	0.783869	0.0150912	0.130471
ENSG00000116459	ATP5F1	51.1042	0.514416	0.0151306	0.130505
ENSG00000144668	ITGA9	28.613	-0.777181	0.0151273	0.130505
ENSG00000186654	PRR5	25.6352	-0.733035	0.0151147	0.130505
ENSG00000204514	ZNF814	77.7923	-0.956673	0.0151054	0.130505
ENSG00000108588	CCDC47	38.0782	0.66397	0.0151546	0.130636
ENSG00000183844	FAM3B	58.6521	0.515351	0.0152073	0.130936
ENSG00000186866	POFUT2	16.7793	-0.677342	0.0152047	0.130936
ENSG00000166741	NNMT	5.10146	-0.886022	0.0152403	0.131143
ENSG00000114248	LRRC31	7.57407	1.02267	0.0152855	0.131225
ENSG00000179528	LBX2	5.7425	-0.971435	0.0152833	0.131225
ENSG00000189233	NUGGC	25.0803	-1.03931	0.0152627	0.131225
ENSG00000258593	CTD-3051D23.4	9.05572	-1.2083	0.0152684	0.131225
ENSG00000262692	CTD-3195I5.3	6.67114	-1.20391	0.0153113	0.13137
ENSG00000142731	PLK4	4.01394	0.931005	0.0153328	0.13143
ENSG00000154957	ZNF18	7.74284	-0.757815	0.0153541	0.13143
ENSG00000240342	RPS2P5	68.2716	0.748843	0.0153425	0.13143
ENSG00000148925	BTBD10	14.9361	0.941137	0.015366	0.131455
ENSG00000229761	RPS20P1	9.91036	-1.10047	0.0153799	0.131498
ENSG00000001629	ANKIB1	38.7859	0.619401	0.0154005	0.131536
ENSG00000162604	TM2D1	17.0496	-0.612144	0.0154122	0.131536
ENSG00000170312	CDK1	4.71652	0.9919	0.0154119	0.131536
ENSG00000225973	PIGBOS1	11.957	-1.16262	0.0154201	0.131536
ENSG00000109180	OCIAD1	45.7569	-0.659058	0.015496	0.131801
ENSG00000110079	MS4A4A	4.91345	-1.09754	0.0154741	0.131801
ENSG00000155849	ELMO1	30.0141	-0.940699	0.0154955	0.131801
ENSG00000168438	CDC40	27.9469	-0.566138	0.0154691	0.131801
ENSG00000254428	RP11-110I1.11	23.1601	-1.08342	0.0154832	0.131801
ENSG00000165802	NSMF	49.0543	-0.588768	0.0155157	0.131893
ENSG00000072786	STK10	45.727	-0.709926	0.0155255	0.131899
ENSG00000059804	SLC2A3	11.0099	-0.955044	0.0155656	0.132092
ENSG00000198553	KCNRG	11.18	-1.11963	0.0155708	0.132092
ENSG00000143437	ARNT	33.6013	-0.550753	0.0155973	0.132204
ENSG00000105700	KXD1	11.5168	0.798004	0.0156306	0.13241
ENSG00000136478	TEX2	33.1673	0.580396	0.0156645	0.132539
ENSG00000164305	CASP3	36.5953	0.832127	0.0156869	0.132539
ENSG00000224733	RP1-86D1.5	18.4528	-1.10369	0.0156808	0.132539
ENSG00000260103	RP11-10O17.1	4.06045	-1.0597	0.0156778	0.132539
ENSG00000074695	LMAN1	86.7194	0.768749	0.0157087	0.132613
ENSG00000223473	GS1-124K5.3	8.26286	-1.0775	0.0157224	0.132652
ENSG00000018510	AGPS	22.4462	0.706856	0.0157877	0.133091
ENSG00000146535	GNA12	17.8505	0.599749	0.0157924	0.133091
ENSG00000139597	N4BP2L1	19.8855	-0.775037	0.0158353	0.133376
ENSG00000112118	MCM3	18.7781	0.584442	0.0158856	0.133509
ENSG00000134909	ARHGAP32	145.878	0.818294	0.0158875	0.133509
ENSG00000165828	PRAP1	70.2136	-1.09833	0.0158726	0.133509
ENSG00000266717	RP11-855A2.3	7.36834	-1.18237	0.0158636	0.133509
ENSG00000143952	VPS54	117.428	0.968645	0.0159298	0.133745
ENSG00000260592	CTA-363E6.6	12.0422	-1.17934	0.0159337	0.133745
ENSG00000115525	ST3GAL5	9.0758	-0.809207	0.0159829	0.133766
ENSG00000132313	MRPL35	25.5689	0.766232	0.0159628	0.133766
ENSG00000142408	CACNG8	4.81152	-1.24341	0.0159908	0.133766
ENSG00000144868	TMEM108	4.7526	-1.18834	0.015987	0.133766
ENSG00000213901	SLC23A3	43.7143	-0.754907	0.0159826	0.133766
ENSG00000255545	RP11-627G23.1	18.872	-0.62617	0.0159532	0.133766
ENSG00000167113	COQ4	92.2407	-0.85259	0.0160275	0.133865
ENSG00000179168	GGN	10.6265	-1.02756	0.0160299	0.133865
ENSG00000215908	CROCCP2	277.499	-0.985326	0.016014	0.133865
ENSG00000006704	GTF2IRD1	24.9385	-0.674515	0.0160819	0.134002
ENSG00000117724	CENPF	31.9478	0.710749	0.0160828	0.134002
ENSG00000131475	VPS25	19.5767	0.540197	0.0160798	0.134002
ENSG00000154839	SKA1	5.94561	1.07466	0.0160649	0.134002
ENSG00000060762	MPC1	14.4396	0.920011	0.0162038	0.134142
ENSG00000128245	YWHAH	44.0227	0.572691	0.0161684	0.134142
ENSG00000135679	MDM2	82.1614	-0.801438	0.0162	0.134142
ENSG00000162365	CYP4A22	4.13745	-1.03544	0.0161569	0.134142
ENSG00000164587	RPS14	99.1174	0.659611	0.0161439	0.134142
ENSG00000168495	POLR3D	7.43345	0.904455	0.0161275	0.134142
ENSG00000184809	B3GALT5-AS1	6.12544	0.928782	0.0161909	0.134142
ENSG00000189339	SLC35E2B	165.633	-0.775751	0.0161904	0.134142
ENSG00000198420	TCAF1	12.3803	-0.621609	0.016201	0.134142
ENSG00000231690	LINC00574	5.50181	-1.00693	0.016209	0.134142
ENSG00000242539	AC007620.3	17.0504	-1.11217	0.016141	0.134142
ENSG00000254746	RP11-958J22.1	4.23522	1.06062	0.0161102	0.134142
ENSG00000152465	NMT2	31.1622	-0.815675	0.0162234	0.134185
ENSG00000100207	TCF20	57.2336	0.649318	0.0163081	0.13481
ENSG00000164077	MON1A	60.1031	0.603896	0.0163424	0.134925
ENSG00000165507	C10orf10	7.45365	-0.832432	0.0163551	0.134925
ENSG00000166037	CEP57	38.2464	-0.666961	0.0163587	0.134925
ENSG00000197417	SHPK	32.5041	-1.02264	0.0163575	0.134925
ENSG00000155330	C16orf87	21.1941	-0.797431	0.0163719	0.134958
ENSG00000120910	PPP3CC	9.64553	-0.78279	0.0163811	0.134959
ENSG00000259771	RP11-429D19.1	6.85799	-1.03864	0.0164163	0.135172
ENSG00000034053	APBA2	6.75456	-0.96234	0.0164722	0.13537
ENSG00000134551	PRH2	6.93023	-1.18474	0.016455	0.13537
ENSG00000161791	FMNL3	29.687	-0.81153	0.0164719	0.13537
ENSG00000167608	TMC4	77.2831	-0.600392	0.0164771	0.13537
ENSG00000242607	RPS3AP34	9.51302	-1.19403	0.0164891	0.135393
ENSG00000137941	TTLL7	22.6855	-0.81021	0.0165329	0.135677
ENSG00000119559	C19orf25	29.0594	-0.671763	0.0165523	0.135761
ENSG00000182372	CLN8	59.1869	-0.903936	0.0165632	0.135774
ENSG00000262358	CTD-3195I5.4	4.37247	-1.2354	0.0166441	0.136361
ENSG00000076067	RBMS2	10.7582	-0.760077	0.0167707	0.136622
ENSG00000104365	IKBKB	52.8905	-0.528153	0.0167768	0.136622
ENSG00000131171	SH3BGRL	19.3397	0.975544	0.0166996	0.136622
ENSG00000138738	PRDM5	16.4689	0.875999	0.0167131	0.136622
ENSG00000167861	HID1	45.591	0.625277	0.0167866	0.136622
ENSG00000184254	ALDH1A3	19.8517	-0.616782	0.0167819	0.136622
ENSG00000184988	TMEM106A	24.2489	-0.919047	0.0167217	0.136622
ENSG00000240382	IGKV1-17	12.1956	0.986887	0.0166887	0.136622
ENSG00000243989	ACY1	27.637	-1.001	0.016781	0.136622
ENSG00000249245	RP11-557J10.3	4.56331	0.945081	0.0167373	0.136622
ENSG00000261116	RP3-523K23.2	6.91879	0.930989	0.0168239	0.136767
ENSG00000170581	STAT2	123.906	-0.663759	0.0168343	0.136775
ENSG00000255367	RP13-726E6.2	17.7287	-0.70248	0.0168434	0.136775
ENSG00000124608	AARS2	26.8708	-0.671645	0.0169016	0.13707
ENSG00000197044	ZNF441	4.36998	0.933102	0.0169107	0.13707
ENSG00000225349	RP11-820K3.2	9.17035	-0.934582	0.0169171	0.13707
ENSG00000164694	FNDC1	19.6537	-0.678812	0.016955	0.137151
ENSG00000234851	RPL23AP42	73.7966	0.5672	0.0169384	0.137151
ENSG00000257122	RRN3P3	8.59849	-0.764362	0.0169541	0.137151
ENSG00000106603	COA1	79.4426	-0.701712	0.0169699	0.137196
ENSG00000128928	IVD	75.2748	-0.888985	0.0169967	0.137262
ENSG00000215440	NPEPL1	11.0714	-0.88275	0.0169881	0.137262
ENSG00000163453	IGFBP7	39.7972	-1.08062	0.0170115	0.137305
ENSG00000114771	AADAC	41.4649	0.907051	0.0170762	0.137646
ENSG00000149084	HSD17B12	29.0686	0.841828	0.0171005	0.137646
ENSG00000231028	LINC00271	4.0709	-1.20935	0.0170982	0.137646
ENSG00000232593	KANTR	18.5202	-1.06868	0.017081	0.137646
ENSG00000253284	RP11-282K24.3	18.15	-0.835436	0.0170894	0.137646
ENSG00000185347	C14orf80	12.4579	-0.950296	0.0171419	0.137904
ENSG00000122547	EEPD1	52.6173	-0.644339	0.0171618	0.137989
ENSG00000131269	ABCB7	15.9866	0.897397	0.0171941	0.138173
ENSG00000219545	UMAD1	11.2705	0.774438	0.0172052	0.138186
ENSG00000070610	GBA2	127.981	-0.370198	0.0172685	0.138213
ENSG00000099864	PALM	10.95	-0.903528	0.0172563	0.138213
ENSG00000102908	NFAT5	147.774	-0.62748	0.017329	0.138213
ENSG00000112511	PHF1	22.3313	-0.711957	0.0172979	0.138213
ENSG00000113649	TCERG1	34.0676	0.970021	0.017287	0.138213
ENSG00000117360	PRPF3	55.5284	-0.831638	0.0173096	0.138213
ENSG00000144713	RPL32	69.6938	0.703737	0.017287	0.138213
ENSG00000154222	CC2D1B	64.6648	-0.807164	0.0172929	0.138213
ENSG00000157423	HYDIN	60.3286	-0.541666	0.0173307	0.138213
ENSG00000163812	ZDHHC3	62.3014	0.562001	0.0173288	0.138213
ENSG00000183506	PI4KAP2	6.14572	-0.803399	0.0173254	0.138213
ENSG00000213614	HEXA	24.7669	-0.787872	0.0173273	0.138213
ENSG00000083642	PDS5B	28.8012	0.701842	0.0173711	0.13846
ENSG00000100342	APOL1	84.5021	-1.02112	0.0174071	0.13849
ENSG00000122176	FMOD	17.962	0.805378	0.0173962	0.13849
ENSG00000134910	STT3A	58.0984	0.593224	0.0174191	0.13849
ENSG00000165304	MELK	10.9524	0.789538	0.0174169	0.13849
ENSG00000183530	PRR14L	90.6954	0.567187	0.0174219	0.13849
ENSG00000116030	SUMO1	19.2349	0.746552	0.0174573	0.138621
ENSG00000229132	EIF4A1P10	15.7427	0.796952	0.0174503	0.138621
ENSG00000119820	YIPF4	98.9182	-0.869748	0.0174921	0.138823
ENSG00000173166	RAPH1	86.4494	0.541524	0.017515	0.138855
ENSG00000172172	MRPL13	3.97145	0.901811	0.0175369	0.138954
ENSG00000092068	SLC7A8	49.8445	0.781098	0.0175835	0.139098
ENSG00000138111	MFSD13A	9.93875	-0.994312	0.0175741	0.139098
ENSG00000226627	SHANK2-AS1	5.25075	-1.03039	0.0175829	0.139098
ENSG00000234945	GTF3C2-AS1	6.23273	-1.19386	0.0176325	0.139411
ENSG00000196865	NHLRC2	83.7203	-0.720555	0.0176428	0.139417
ENSG00000168778	TCTN2	8.06231	-0.986977	0.0176697	0.139509
ENSG00000265279	CLUHP6	4.82247	-0.811117	0.0176735	0.139509
ENSG00000006756	ARSD	85.5219	-0.491638	0.0176917	0.139579
ENSG00000205937	RNPS1	67.8247	-0.781134	0.0177361	0.139854
ENSG00000058799	YIPF1	11.8867	0.73616	0.017803	0.140102
ENSG00000072840	EVC	8.13167	-0.848061	0.0178234	0.140102
ENSG00000174165	ZDHHC24	10.1156	-0.842816	0.0178248	0.140102
ENSG00000185024	BRF1	66.6289	-0.900128	0.0177895	0.140102
ENSG00000189043	NDUFA4	21.539	0.76586	0.0177959	0.140102
ENSG00000260747	RP11-421N8.1	5.20844	0.995227	0.0178215	0.140102
ENSG00000103591	AAGAB	12.5903	0.66468	0.0178463	0.140131
ENSG00000179859	AC025335.1	9.66105	-1.08444	0.0178474	0.140131
ENSG00000099364	FBXL19	34.3964	-0.86745	0.0178932	0.140342
ENSG00000167117	LINC00483	75.0222	-0.845509	0.0178935	0.140342
ENSG00000134775	FHOD3	8.71666	-0.728266	0.0179565	0.140761
ENSG00000121903	ZSCAN20	15.2652	0.681148	0.0179998	0.140901
ENSG00000160613	PCSK7	193.662	-0.816356	0.018003	0.140901
ENSG00000213516	RBMXL1	12.0373	0.738944	0.0179974	0.140901
ENSG00000091138	SLC26A3	50.0704	0.976625	0.0180382	0.141101
ENSG00000117983	MUC5B	33.1556	1.11376	0.0180648	0.141234
ENSG00000091483	FH	17.7356	0.699672	0.0180972	0.141387
ENSG00000198663	C6orf89	20.6747	0.645508	0.0181036	0.141387
ENSG00000068724	TTC7A	82.5479	-0.53418	0.0181939	0.141873
ENSG00000105640	RPL18A	23.244	0.702681	0.0181948	0.141873
ENSG00000142166	IFNAR1	76.65	-0.697631	0.0181875	0.141873
ENSG00000161981	SNRNP25	10.6664	0.897025	0.0182534	0.142179
ENSG00000188643	S100A16	39.9631	0.780832	0.0182444	0.142179
ENSG00000243055	GK-AS1	12.2924	-0.99573	0.0182694	0.142229
ENSG00000188283	ZNF383	13.342	-0.805008	0.0182934	0.14234
ENSG00000236549	RPS27AP7	4.98535	-0.96484	0.0183488	0.14262
ENSG00000010244	ZNF207	330.23	-0.891033	0.0184046	0.142854
ENSG00000059377	TBXAS1	14.2817	-0.851675	0.0184065	0.142854
ENSG00000167637	ZNF283	11.064	-0.813654	0.018408	0.142854
ENSG00000118894	EEF2KMT	12.4699	0.743237	0.0184435	0.142927
ENSG00000140479	PCSK6	10.2175	-0.754179	0.0184466	0.142927
ENSG00000186472	PCLO	44.9753	0.44717	0.0184311	0.142927
ENSG00000117222	RBBP5	35.0357	-0.79514	0.0184743	0.143041
ENSG00000130758	MAP3K10	11.6577	-0.895174	0.0184808	0.143041
ENSG00000187017	ESPN	60.2758	-0.835847	0.0185013	0.143125
ENSG00000104341	LAPTM4B	46.7236	0.599197	0.0185664	0.143155
ENSG00000105204	DYRK1B	9.86409	-0.71044	0.018622	0.143155
ENSG00000137713	PPP2R1B	56.4715	-0.428918	0.018608	0.143155
ENSG00000140092	FBLN5	13.0756	-0.632559	0.0185555	0.143155
ENSG00000147676	MAL2	30.0951	0.744515	0.0185964	0.143155
ENSG00000147894	C9orf72	8.13414	0.831105	0.0185941	0.143155
ENSG00000153391	INO80C	16.2233	-0.824369	0.0185954	0.143155
ENSG00000153822	KCNJ16	15.7015	-0.884701	0.0185771	0.143155
ENSG00000158604	TMED4	219.869	-0.689057	0.018601	0.143155
ENSG00000166091	CMTM5	25.5312	0.880059	0.0186172	0.143155
ENSG00000203914	HSP90B3P	6.09873	0.876274	0.018531	0.143155
ENSG00000237649	KIFC1	6.41738	0.792824	0.0185411	0.143155
ENSG00000182934	SRPRA	53.5307	0.635711	0.018635	0.14318
ENSG00000136689	IL1RN	23.0392	1.0618	0.0186502	0.143222
ENSG00000135052	GOLM1	67.0875	0.695557	0.0186709	0.143306
ENSG00000138674	SEC31A	145.971	0.404477	0.0187109	0.143538
ENSG00000222973	RNU2-25P	11.3007	-1.21528	0.0187337	0.143638
ENSG00000174233	ADCY6	87.9739	-0.527669	0.0187461	0.143659
ENSG00000178935	ZNF552	56.9426	-0.995875	0.0187645	0.143725
ENSG00000139679	LPAR6	16.9924	-0.799136	0.0187876	0.143752
ENSG00000189306	RRP7A	29.9569	-0.804127	0.0187857	0.143752
ENSG00000235706	DICER1-AS1	8.80364	-1.03307	0.0188035	0.143798
ENSG00000103199	ZNF500	18.2353	-0.833361	0.0188444	0.143927
ENSG00000124253	PCK1	616.294	-1.00468	0.0188432	0.143927
ENSG00000128590	DNAJB9	11.781	0.926854	0.0188497	0.143927
ENSG00000087586	AURKA	9.31234	0.724316	0.0189033	0.143946
ENSG00000101846	STS	7.38605	0.95349	0.0189385	0.143946
ENSG00000104886	PLEKHJ1	65.8479	-0.738742	0.0189276	0.143946
ENSG00000110713	NUP98	62.9061	0.535853	0.0188858	0.143946
ENSG00000124602	UNC5CL	37.8293	0.633356	0.0189598	0.143946
ENSG00000130294	KIF1A	5.17342	-0.772999	0.018957	0.143946
ENSG00000152684	PELO	14.016	0.862986	0.0189464	0.143946
ENSG00000159212	CLIC6	5.79347	1.15056	0.0189285	0.143946
ENSG00000187812	RP11-24M17.5	12.7285	1.05827	0.0188683	0.143946
ENSG00000240731	RP5-890O3.9	7.15525	-1.01204	0.0189118	0.143946
ENSG00000249693	THEGL	7.30175	0.847667	0.0189069	0.143946
ENSG00000137486	ARRB1	53.6552	-0.732411	0.0189867	0.143965
ENSG00000244144	RP11-757F18.3	6.25572	-0.949672	0.0189812	0.143965
ENSG00000261669	CTD-2515A14.1	6.17202	-1.0256	0.0189918	0.143965
ENSG00000105675	ATP4A	52.5678	1.20935	0.0190807	0.144136
ENSG00000152229	PSTPIP2	8.87354	-0.979165	0.0190296	0.144136
ENSG00000165970	SLC6A5	6.62251	-0.801149	0.0190766	0.144136
ENSG00000178741	COX5A	29.3458	0.738294	0.0190704	0.144136
ENSG00000184076	UQCR10	20.8155	0.85259	0.0190829	0.144136
ENSG00000223891	OSER1-AS1	5.95312	-1.03187	0.0190605	0.144136
ENSG00000232667	AC004862.6	4.77267	-1.10702	0.0190479	0.144136
ENSG00000099381	SETD1A	22.6577	-0.705382	0.0190929	0.144138
ENSG00000251136	RP11-37B2.1	13.9349	-0.861891	0.0192088	0.144864
ENSG00000255026	RP11-326C3.2	15.8769	-1.05067	0.019204	0.144864
ENSG00000182240	BACE2	16.8636	0.749345	0.0192475	0.14508
ENSG00000260495	RP11-55K13.1	6.74712	-1.09643	0.0192572	0.14508
ENSG00000153989	NUS1	11.1587	0.729223	0.0193022	0.14527
ENSG00000267107	PCAT19	5.20137	-0.970294	0.0193017	0.14527
ENSG00000183648	NDUFB1	61.2265	-0.965534	0.0193551	0.14556
ENSG00000232928	DDX3P1	4.25834	-0.897742	0.0193605	0.14556
ENSG00000198431	TXNRD1	49.3728	0.685844	0.0194424	0.146101
ENSG00000204790	BX255923.2	28.2675	-0.861401	0.0194837	0.146337
ENSG00000149573	MPZL2	7.66375	0.942491	0.0195289	0.146385
ENSG00000245532	NEAT1	2938.06	-0.548364	0.0195299	0.146385
ENSG00000266967	AARSD1	5.07139	-1.15777	0.0195072	0.146385
ENSG00000151239	TWF1	25.1366	0.732782	0.0195494	0.14639
ENSG00000169136	ATF5	12.825	-0.632808	0.0195505	0.14639
ENSG00000173230	GOLGB1	134.616	0.678544	0.0196117	0.146774
ENSG00000262202	RP11-160E2.6	4.29308	-1.04827	0.0196465	0.146959
ENSG00000162139	NEU3	8.21579	0.976225	0.0197108	0.147227
ENSG00000164104	HMGB2	18.3514	0.676894	0.0197123	0.147227
ENSG00000265656	RP11-13N13.6	4.00374	-1.08902	0.019786	0.147702
ENSG00000164916	FOXK1	57.5905	-0.552536	0.0198224	0.147881
ENSG00000197863	ZNF790	7.93958	-0.825632	0.0198301	0.147881
ENSG00000117650	NEK2	4.07498	0.98965	0.0198614	0.147964
ENSG00000157259	GATAD1	93.7527	-0.923935	0.019852	0.147964
ENSG00000075035	WSCD2	58.5298	0.809375	0.0198766	0.148003
ENSG00000264462	MIR3648-2	18542	-1.14135	0.0198906	0.148032
ENSG00000188542	DUSP28	12.2716	-0.869522	0.0199325	0.148269
ENSG00000164961	KIAA0196	31.6543	0.777179	0.0199481	0.14831
ENSG00000183426	NPIPA1	7.95953	-0.905505	0.019962	0.148338
ENSG00000104885	DOT1L	73.3442	-0.551751	0.0200197	0.148542
ENSG00000157111	TMEM171	19.1113	0.863023	0.0200109	0.148542
ENSG00000175166	PSMD2	36.6137	0.540338	0.0200015	0.148542
ENSG00000135404	CD63	45.2632	0.650292	0.0200732	0.148687
ENSG00000158201	ABHD3	36.965	-0.476077	0.0200797	0.148687
ENSG00000163156	SCNM1	15.5561	-0.956064	0.0200727	0.148687
ENSG00000175063	UBE2C	7.14609	0.840524	0.0201	0.148762
ENSG00000069275	NUCKS1	40.5141	0.884786	0.0201443	0.149015
ENSG00000101104	PABPC1L	15.2341	-0.836034	0.0202151	0.149464
ENSG00000019102	VSIG2	17.6668	1.18784	0.0202617	0.149507
ENSG00000104093	DMXL2	87.7183	0.764025	0.0202367	0.149507
ENSG00000132842	AP3B1	37.3829	0.584059	0.0202579	0.149507
ENSG00000177989	ODF3B	12.2074	-0.774963	0.0202504	0.149507
ENSG00000042832	TG	12.8027	-0.741954	0.020285	0.149604
ENSG00000086062	B4GALT1	47.3648	0.586269	0.0203238	0.149815
ENSG00000186020	ZNF529	14.4339	-0.907444	0.0203472	0.149912
ENSG00000064313	TAF2	22.4211	0.532364	0.0204131	0.150288
ENSG00000120709	FAM53C	16.0273	-0.711436	0.0204578	0.150288
ENSG00000149273	RPS3	122.811	0.630668	0.0204477	0.150288
ENSG00000182957	SPATA13	84.9906	-0.556217	0.0204594	0.150288
ENSG00000204536	CCHCR1	21.1663	-0.671758	0.0204327	0.150288
ENSG00000177981	ASB8	41.9032	-0.8024	0.0205171	0.150561
ENSG00000187609	EXD3	24.1823	-0.835424	0.0205115	0.150561
ENSG00000164237	CMBL	305.943	-0.819484	0.020552	0.150626
ENSG00000181873	IBA57	26.9567	-0.85977	0.0205553	0.150626
ENSG00000206562	METTL6	18.6011	-0.971417	0.0205669	0.150626
ENSG00000215421	ZNF407	38.8829	0.677285	0.0205588	0.150626
ENSG00000104979	C19orf53	7.23841	0.802913	0.020592	0.150659
ENSG00000234335	RPS4XP11	6.58972	0.821062	0.0205869	0.150659
ENSG00000213463	SYNJ2BP	40.7036	-0.765914	0.020617	0.150767
ENSG00000134444	KIAA1468	35.5125	0.680178	0.0206601	0.151008
ENSG00000100744	GSKIP	29.85	0.756913	0.0206968	0.15102
ENSG00000117602	RCAN3	9.87966	-0.68537	0.0206842	0.15102
ENSG00000143318	CASQ1	5.19323	0.876545	0.0207028	0.15102
ENSG00000164252	AGGF1	20.093	0.666202	0.0206874	0.15102
ENSG00000120549	KIAA1217	59.2157	0.719044	0.0207407	0.15114
ENSG00000154655	L3MBTL4	53.5873	0.464104	0.0207546	0.15114
ENSG00000179151	EDC3	25.0649	-0.516799	0.0207604	0.15114
ENSG00000124614	RPS10	39.2863	0.676465	0.0208026	0.151148
ENSG00000130640	TUBGCP2	51.1941	-0.670406	0.0207862	0.151148
ENSG00000198625	MDM4	509.083	-0.962686	0.0207918	0.151148
ENSG00000235297	FAUP1	19.3328	0.598665	0.0207996	0.151148
ENSG00000089685	BIRC5	6.62422	0.75954	0.0208712	0.151301
ENSG00000114302	PRKAR2A	193.599	-0.910621	0.0208557	0.151301
ENSG00000135452	TSPAN31	38.2299	-0.885324	0.0208529	0.151301
ENSG00000146918	NCAPG2	15.4193	0.521882	0.0208714	0.151301
ENSG00000186364	NUDT17	3.84273	-1.09783	0.0208752	0.151301
ENSG00000115758	ODC1	26.5728	0.723131	0.0208865	0.151309
ENSG00000235001	EIF4A1P2	8.08894	1.08228	0.0209085	0.151394
ENSG00000099994	SUSD2	60.6954	-0.803405	0.0209268	0.151451
ENSG00000172037	LAMB2	54.5377	-0.676764	0.0209805	0.151707
ENSG00000254649	RP11-452H21.2	11.6158	-1.13065	0.0209841	0.151707
ENSG00000265692	RP13-516M14.4	5.28827	-1.18176	0.0210284	0.151888
ENSG00000129317	PUS7L	9.03741	0.920034	0.0210434	0.151921
ENSG00000141524	TMC6	65.371	-0.732873	0.0210696	0.151961
ENSG00000168439	STIP1	21.749	0.719567	0.0210669	0.151961
ENSG00000001084	GCLC	46.4669	-0.645403	0.0210956	0.152075
ENSG00000111670	GNPTAB	93.5466	-0.746214	0.0211079	0.152089
ENSG00000198856	OSTC	15.4347	0.722081	0.0211567	0.152365
ENSG00000100351	GRAP2	9.75633	-0.859119	0.0212017	0.152448
ENSG00000133477	FAM83F	29.8384	-0.755048	0.0212096	0.152448
ENSG00000166143	PPP1R14D	21.8144	0.810137	0.0211962	0.152448
ENSG00000196275	GTF2IRD2	12.7053	-1.0898	0.0212067	0.152448
ENSG00000117616	RSRP1	95.7201	-0.398524	0.0212217	0.15246
ENSG00000102580	DNAJC3	21.2869	0.884107	0.0212393	0.152512
ENSG00000043143	JADE2	50.1278	-0.585424	0.0213167	0.152554
ENSG00000047634	SCML1	9.2102	0.87588	0.0213177	0.152554
ENSG00000104852	SNRNP70	91.2141	-0.640745	0.0212763	0.152554
ENSG00000171302	CANT1	53.077	0.603678	0.0212818	0.152554
ENSG00000172367	PDZD3	37.5031	-0.522614	0.0213029	0.152554
ENSG00000188042	ARL4C	11.0169	-0.64305	0.0213001	0.152554
ENSG00000230626	RP11-286H14.4	10.177	0.705067	0.0212662	0.152554
ENSG00000112695	COX7A2	23.3982	0.76951	0.0213634	0.152807
ENSG00000125388	GRK4	8.2342	-1.00576	0.0213843	0.152881
ENSG00000175482	POLD4	29.426	-0.822326	0.0213999	0.152919
ENSG00000020577	SAMD4A	16.4024	-0.626735	0.0215043	0.153441
ENSG00000130779	CLIP1	91.8548	-0.557518	0.0214939	0.153441
ENSG00000044115	CTNNA1	203.02	0.532037	0.0215326	0.153494
ENSG00000212802	RPL15P3	25.7596	0.787069	0.0215326	0.153494
ENSG00000122545	2016-09-07	55.2735	-0.64202	0.0216802	0.153885
ENSG00000135245	HILPDA	9.04221	-1.03259	0.0216921	0.153885
ENSG00000135297	MTO1	56.1653	-0.843722	0.0216838	0.153885
ENSG00000140988	RPS2	140.178	0.663977	0.0216506	0.153885
ENSG00000143224	PPOX	6.58563	-0.912332	0.021647	0.153885
ENSG00000154640	BTG3	20.8709	-0.758933	0.0216385	0.153885
ENSG00000168298	HIST1H1E	98.045	0.598685	0.0216574	0.153885
ENSG00000183337	BCOR	41.5291	0.598814	0.0216641	0.153885
ENSG00000215067	ALOX12-AS1	12.9192	-0.961077	0.0216326	0.153885
ENSG00000166147	FBN1	37.7629	-0.623582	0.0217232	0.154031
ENSG00000103351	CLUAP1	11.6034	-0.905541	0.0217764	0.154112
ENSG00000168256	NKIRAS2	22.407	-0.856645	0.0218341	0.154331
ENSG00000186862	PDZD7	31.9658	-0.564192	0.0218494	0.154331
ENSG00000261087	KB-1460A1.5	5.215	-1.02187	0.0218493	0.154331
ENSG00000267672	CTD-2293H3.1	7.05915	-1.15864	0.0218475	0.154331
ENSG00000132635	PCED1A	11.2683	-0.698034	0.021913	0.154706
ENSG00000124767	GLO1	35.0637	0.901021	0.0219332	0.154774
ENSG00000113368	LMNB1	17.3464	0.668117	0.0219654	0.154927
ENSG00000129911	KLF16	16.9471	-0.867384	0.0219947	0.155059
ENSG00000255040	RP11-677N16.1	4.34811	-1.05284	0.0220269	0.155212
ENSG00000100564	PIGH	23.9095	-0.813515	0.0220491	0.155243
ENSG00000211974	IGHV2-70	5.78765	0.817332	0.0220524	0.155243
ENSG00000185432	METTL7A	429.286	-0.912366	0.0221034	0.155528
ENSG00000139734	DIAPH3	8.69436	0.797971	0.0221153	0.155537
ENSG00000134057	CCNB1	8.54036	0.816501	0.0221332	0.155562
ENSG00000244879	GABPB1-AS1	20.2511	-1.04141	0.0221401	0.155562
ENSG00000087884	AAMDC	15.8091	-1.02077	0.0222066	0.155624
ENSG00000100234	TIMP3	25.8805	-0.669496	0.0222032	0.155624
ENSG00000112249	ASCC3	48.6896	0.740519	0.022223	0.155624
ENSG00000152291	TGOLN2	340.517	-0.440235	0.0222174	0.155624
ENSG00000166164	BRD7	19.3592	-0.597132	0.0221725	0.155624
ENSG00000197912	SPG7	212.736	-0.444916	0.0221854	0.155624
ENSG00000198901	PRC1	11.1411	0.592868	0.022206	0.155624
ENSG00000145860	RNF145	13.3252	0.643274	0.0222554	0.155777
ENSG00000083454	P2RX5	8.31812	-1.09173	0.0222783	0.155798
ENSG00000204650	CRHR1-IT1	29.9555	-1.00797	0.0222902	0.155798
ENSG00000251192	ZNF674	14.5677	-0.997768	0.0222847	0.155798
ENSG00000100884	CPNE6	12.1893	-0.753908	0.0223619	0.156226
ENSG00000106554	CHCHD3	16.2755	0.806338	0.0223919	0.156361
ENSG00000198502	HLA-DRB5	36.9326	-0.812445	0.0224035	0.156367
ENSG00000144134	RABL2A	13.1341	-1.00202	0.0224469	0.156596
ENSG00000101194	SLC17A9	8.88176	0.831493	0.0224691	0.156677
ENSG00000082898	XPO1	94.4849	-0.663898	0.0224952	0.156784
[truncated: 12,273 more rows]

## Sheet: ESM Table 2
ESM Table 2. Gene ontology enrichment analysis based on 614 differentially expressed genes. Upregulated pathways.
Biological Process	Number of genes in genome	Number of genes dataset	Expected	+/-	Fold enrichment	raw p value	padj
cholesterol import (GO:0070508)	6	5	0.15	+	33.99	3.16e-06	0.00165
sterol import (GO:0035376)	6	5	0.15	+	33.99	3.16e-06	0.0016
lipid hydroxylation (GO:0002933)	7	4	0.17	+	23.3	9.36e-05	0.0186
regulation of phospholipid catabolic process (GO:0060696)	7	4	0.17	+	23.3	9.36e-05	0.0184
secondary alcohol biosynthetic process (GO:1902653)	37	10	0.91	+	11.02	1.32e-07	0.000173
cholesterol biosynthetic process (GO:0006695)	37	10	0.91	+	11.02	1.32e-07	0.00016
sterol biosynthetic process (GO:0016126)	44	11	1.08	+	10.2	6.12e-08	9.62e-05
positive regulation of natural killer cell mediated immunity (GO:0002717)	30	6	0.74	+	8.16	0.000193	0.0319
regulation of natural killer cell mediated immunity (GO:0002715)	47	7	1.15	+	6.07	0.000289	0.0428
secondary alcohol metabolic process (GO:1902652)	133	19	3.26	+	5.83	4.35e-09	3.42e-05
cholesterol metabolic process (GO:0008203)	123	17	3.02	+	5.64	4.39e-08	0.000138
circadian regulation of gene expression (GO:0032922)	68	9	1.67	+	5.4	9.14e-05	0.0184
regulation of lipid catabolic process (GO:0050994)	61	8	1.5	+	5.35	0.000237	0.0372
steroid biosynthetic process (GO:0006694)	117	15	2.87	+	5.23	6.51e-07	0.000512
positive regulation of lipid biosynthetic process (GO:0046889)	80	10	1.96	+	5.1	5.82e-05	0.0129
sterol metabolic process (GO:0016125)	138	17	3.38	+	5.02	1.97e-07	0.000222
digestion (GO:0007586)	107	13	2.62	+	4.95	6.17e-06	0.00236
xenobiotic metabolic process (GO:0006805)	110	13	2.7	+	4.82	8.1e-06	0.00283
alcohol biosynthetic process (GO:0046165)	94	11	2.3	+	4.77	4.35e-05	0.0105
sterol homeostasis (GO:0055092)	86	10	2.11	+	4.74	0.000101	0.0191
phagocytosis, recognition (GO:0006910)	107	12	2.62	+	4.57	2.89e-05	0.0077
isoprenoid metabolic process (GO:0006720)	116	13	2.84	+	4.57	1.36e-05	0.00447
complement activation, classical pathway (GO:0006958)	124	13	3.04	+	4.28	2.6e-05	0.00718
response to cAMP (GO:0051591)	97	10	2.38	+	4.2	0.000249	0.0376
humoral immune response mediated by circulating immunoglobulin (GO:0002455)	128	13	3.14	+	4.14	3.53e-05	0.00895
positive regulation of cell-substrate adhesion (GO:0010811)	128	13	3.14	+	4.14	3.53e-05	0.00881
complement activation (GO:0006956)	139	14	3.41	+	4.11	1.94e-05	0.00587
phagocytosis, engulfment (GO:0006911)	132	13	3.24	+	4.02	4.74e-05	0.0106
cellular response to xenobiotic stimulus (GO:0071466)	176	17	4.32	+	3.94	4.28e-06	0.00192
steroid metabolic process (GO:0008202)	259	25	6.35	+	3.94	2.49e-08	9.78e-05
circadian rhythm (GO:0007623)	136	13	3.33	+	3.9	6.28e-05	0.0135
regulation of lipid biosynthetic process (GO:0046890)	162	15	3.97	+	3.78	2.46e-05	0.00691
negative regulation of protein transport (GO:0051224)	119	11	2.92	+	3.77	0.000297	0.0436
plasma membrane invagination (GO:0099024)	141	13	3.46	+	3.76	8.82e-05	0.0182
membrane invagination (GO:0010324)	148	13	3.63	+	3.58	0.000138	0.0244
positive regulation of B cell activation (GO:0050871)	171	15	4.19	+	3.58	4.39e-05	0.0105
alcohol metabolic process (GO:0006066)	312	27	7.65	+	3.53	5.59e-08	0.00011
maintenance of location (GO:0051235)	164	14	4.02	+	3.48	0.000103	0.0192
lipid homeostasis (GO:0055088)	154	13	3.78	+	3.44	0.000199	0.0326
fatty acid metabolic process (GO:0006631)	323	27	7.92	+	3.41	1.07e-07	0.000153
organic hydroxy compound biosynthetic process (GO:1901617)	170	14	4.17	+	3.36	0.000146	0.0254
regulation of cell-substrate adhesion (GO:0010810)	219	17	5.37	+	3.17	5.84e-05	0.0127
adaptive immune response based on somatic recombination of immune receptors built from immunoglobulin superfamily domains (GO:0002460)	245	19	6.01	+	3.16	2.2e-05	0.00642
organic hydroxy compound metabolic process (GO:1901615)	463	34	11.35	+	2.99	4.67e-08	0.000105
positive regulation of immune effector process (GO:0002699)	234	17	5.74	+	2.96	0.000124	0.0227
lymphocyte mediated immunity (GO:0002449)	235	17	5.76	+	2.95	0.00013	0.0233
monocarboxylic acid metabolic process (GO:0032787)	491	35	12.04	+	2.91	5.84e-08	0.000102
small molecule biosynthetic process (GO:0044283)	421	29	10.32	+	2.81	1.55e-06	0.000975
phagocytosis (GO:0006909)	249	17	6.11	+	2.78	0.000248	0.0379
positive regulation of lymphocyte activation (GO:0051251)	381	26	9.34	+	2.78	6.3e-06	0.00236
positive regulation of cell adhesion (GO:0045785)	442	30	10.84	+	2.77	1.36e-06	0.000929
leukocyte mediated immunity (GO:0002443)	282	19	6.91	+	2.75	0.000129	0.0232
response to xenobiotic stimulus (GO:0009410)	456	30	11.18	+	2.68	2.46e-06	0.00143
positive regulation of cell activation (GO:0050867)	437	28	10.72	+	2.61	8.48e-06	0.0029
cellular response to peptide (GO:1901653)	297	19	7.28	+	2.61	0.00024	0.0373
regulation of lipid metabolic process (GO:0019216)	329	21	8.07	+	2.6	0.000118	0.0218
positive regulation of leukocyte activation (GO:0002696)	426	27	10.45	+	2.58	1.47e-05	0.00463
response to lipopolysaccharide (GO:0032496)	320	20	7.85	+	2.55	0.000221	0.0355
response to molecule of bacterial origin (GO:0002237)	337	21	8.26	+	2.54	0.000161	0.0279
regulation of immune effector process (GO:0002697)	339	21	8.31	+	2.53	0.000174	0.0295
regulation of lymphocyte activation (GO:0051249)	532	32	13.04	+	2.45	7.61e-06	0.00272
response to peptide (GO:1901652)	450	27	11.03	+	2.45	4.47e-05	0.0105
response to peptide hormone (GO:0043434)	367	22	9	+	2.44	0.000265	0.0396
cellular response to hormone stimulus (GO:0032870)	484	29	11.87	+	2.44	2.27e-05	0.00648
regulation of leukocyte activation (GO:0002694)	619	36	15.18	+	2.37	5.37e-06	0.00222
regulation of cell activation (GO:0050865)	663	38	16.26	+	2.34	3.26e-06	0.0016
response to hormone (GO:0009725)	772	44	18.93	+	2.32	5.26e-07	0.000487
carboxylic acid metabolic process (GO:0019752)	808	46	19.81	+	2.32	4.48e-07	0.000469
response to bacterium (GO:0009617)	722	41	17.7	+	2.32	1.46e-06	0.000959
oxoacid metabolic process (GO:0043436)	832	46	20.4	+	2.25	6.95e-07	0.00052
organic acid metabolic process (GO:0006082)	854	47	20.94	+	2.24	5.63e-07	0.000466
lipid biosynthetic process (GO:0008610)	570	31	13.98	+	2.22	6.36e-05	0.0135
regulation of cell adhesion (GO:0030155)	737	40	18.07	+	2.21	6.08e-06	0.00239
small molecule metabolic process (GO:0044281)	1547	82	37.93	+	2.16	1.06e-10	1.66e-06
response to organonitrogen compound (GO:0010243)	984	52	24.13	+	2.16	5.56e-07	0.000485
adaptive immune response (GO:0002250)	640	33	15.69	+	2.1	9.84e-05	0.0189
positive regulation of immune system process (GO:0002684)	898	46	22.02	+	2.09	5.37e-06	0.00216
response to lipid (GO:0033993)	829	42	20.33	+	2.07	1.97e-05	0.00584
lipid metabolic process (GO:0006629)	1156	58	28.35	+	2.05	5.25e-07	0.000516
cellular lipid metabolic process (GO:0044255)	903	44	22.14	+	1.99	2.76e-05	0.00748
response to nitrogen compound (GO:1901698)	1071	52	26.26	+	1.98	4.95e-06	0.0021
innate immune response (GO:0045087)	783	37	19.2	+	1.93	0.000247	0.038
response to other organism (GO:0051707)	1372	63	33.64	+	1.87	3.79e-06	0.00181
response to external biotic stimulus (GO:0043207)	1373	63	33.67	+	1.87	3.82e-06	0.00177
response to biotic stimulus (GO:0009607)	1418	65	34.77	+	1.87	2.25e-06	0.00136
response to endogenous stimulus (GO:0009719)	1342	61	32.91	+	1.85	7.24e-06	0.00265
biological process involved in interspecies interaction between organisms (GO:0044419)	1519	67	37.25	+	1.8	4.92e-06	0.00215
cellular response to endogenous stimulus (GO:0071495)	1070	47	26.24	+	1.79	0.000173	0.0295
regulation of immune system process (GO:0002682)	1418	62	34.77	+	1.78	1.87e-05	0.00576
response to oxygen-containing compound (GO:1901700)	1567	66	38.42	+	1.72	3.05e-05	0.00799
positive regulation of multicellular organismal process (GO:0051240)	1412	59	34.62	+	1.7	8.96e-05	0.0183
response to stress (GO:0006950)	3336	134	81.8	+	1.64	5.93e-09	3.11e-05
response to external stimulus (GO:0009605)	2406	96	59	+	1.63	2.57e-06	0.00144
response to organic substance (GO:0010033)	2688	107	65.91	+	1.62	7.2e-07	0.000514
regulation of multicellular organismal process (GO:0051239)	2578	101	63.21	+	1.6	2.66e-06	0.00144
cellular response to chemical stimulus (GO:0070887)	2567	96	62.94	+	1.53	3.26e-05	0.00841
response to chemical (GO:0042221)	4055	138	99.43	+	1.39	4.52e-05	0.0105
positive regulation of biological process (GO:0048518)	6062	196	148.64	+	1.32	8.57e-06	0.00286
response to stimulus (GO:0050896)	8039	259	197.12	+	1.31	4.59e-08	0.00012
positive regulation of cellular process (GO:0048522)	5580	176	136.82	+	1.29	0.000176	0.0294
cellular response to stimulus (GO:0051716)	6392	201	156.74	+	1.28	4.26e-05	0.0105
cellular process (GO:0009987)	15074	406	369.62	+	1.1	0.000236	0.0375
biological_process (GO:0008150)	17698	461	433.96	+	1.06	0.000338	0.0483

## Sheet: ESM Table 3
ESM Table 3. Gene ontology enrichment analysis based on 614 differentially expressed genes. Downregulated pathways.
Biological Process	Number of genes in genome	Number of genes dataset	Expected	+/-	Fold enrichment	raw p value	padj
Unclassified (UNCLASSIFIED)	2897	44	71.04	-	0.62	0.000338	0.0487
sensory perception (GO:0007600)	978	7	23.98	-	0.29	9.75e-05	0.0189
detection of stimulus (GO:0051606)	694	4	17.02	-	0.24	0.000347	0.0491
detection of stimulus involved in sensory perception (GO:0050906)	558	2	13.68	-	0.15	0.000214	0.0347
sensory perception of smell (GO:0007608)	468	1	11.48	-	0.09	0.00031	0.0451
detection of chemical stimulus (GO:0009593)	524	1	12.85	-	0.08	6.56e-05	0.0137
detection of chemical stimulus involved in sensory perception of smell (GO:0050911)	443	0	10.86	-	< 0.01	4.7e-05	0.0107
detection of chemical stimulus involved in sensory perception (GO:0050907)	488	0	11.97	-	< 0.01	1.39e-05	0.00447

## Sheet: ESM Table 4
ESM Table 4. Differentially expressed genes in GLUTag cells treated with SCD1 inhibitor vs. control cells.
Ensembl Gene ID	Gene name	log2 Fold Change	p value	padj
ENSMUSG00000011752	Pgam1	-1.72413	2.28509e-49	2.05041e-45
ENSMUSG00000026614	Slc30a10	-1.77925	1.88633e-49	2.05041e-45
ENSMUSG00000053025	Sv2b	-0.721923	2.72273e-44	1.62874e-40
ENSMUSG00000025161	Slc16a3	-2.29392	1.69838e-42	7.6198e-39
ENSMUSG00000026456	Cyb5r1	1.94049	4.12352e-40	1.48002e-36
ENSMUSG00000023456	Tpi1	-1.75143	2.27183e-39	6.79505e-36
ENSMUSG00000024998	Plce1	-2.22864	2.3283e-38	5.96911e-35
ENSMUSG00000022797	Tfrc	-1.77479	3.9914e-36	8.9537e-33
ENSMUSG00000020099	Unc5b	1.52409	8.21954e-36	1.63898e-32
ENSMUSG00000025130	P4hb	-0.917384	2.61107e-35	4.68582e-32
ENSMUSG00000017165	Gast	-2.74549	3.12137e-34	5.09237e-31
ENSMUSG00000037754	Ppp1r16b	1.19028	5.13247e-34	7.67561e-31
ENSMUSG00000062070	Pgk1	-1.97334	7.23754e-34	9.99115e-31
ENSMUSG00000063229	Ldha	-2.72325	1.31519e-33	1.68588e-30
ENSMUSG00000064193	Gm4735	-1.54622	6.44707e-33	7.71327e-30
ENSMUSG00000017390	Aldoc	-1.91804	2.62602e-32	2.94541e-29
ENSMUSG00000025151	Maged1	-0.703189	4.96018e-31	5.2362e-28
ENSMUSG00000031066	Usp11	1.85194	1.58328e-30	1.57853e-27
ENSMUSG00000032294	Pkm	-1.54098	2.1574e-30	2.03772e-27
ENSMUSG00000028976	Slc2a5	-1.21878	4.06312e-30	3.64584e-27
ENSMUSG00000063524	Eno1	-1.45873	3.53112e-29	3.01759e-26
ENSMUSG00000074818	Pdzd7	2.09995	1.17419e-28	9.5782e-26
ENSMUSG00000048065	Cyb5r2	3.71654	1.3554e-28	1.05757e-25
ENSMUSG00000030428	Ttyh1	-3.31039	1.09682e-27	8.20149e-25
ENSMUSG00000049154	Fam183b	-1.85926	1.2768e-27	9.16537e-25
ENSMUSG00000038412	Higd1a	-1.74382	2.54781e-26	1.75858e-23
ENSMUSG00000045427	Hnrnph2	-0.850425	7.03286e-26	4.67451e-23
ENSMUSG00000020048	Hsp90b1	-0.746998	9.24668e-26	5.92646e-23
ENSMUSG00000036427	Gpi1	-1.32673	1.04742e-24	6.48172e-22
ENSMUSG00000059040	Eno1b	-1.57133	1.23833e-24	7.4077e-22
ENSMUSG00000023067	Cdkn1a	-1.04737	1.87012e-24	1.08262e-21
ENSMUSG00000079111	Kdelr2	-0.698989	4.65011e-24	2.60784e-21
ENSMUSG00000040128	Pnrc1	-1.10506	1.28222e-23	6.97295e-21
ENSMUSG00000026904	Slc4a10	1.40282	4.71454e-23	2.48845e-20
ENSMUSG00000030695	Aldoa	-2.00954	6.07444e-23	3.11462e-20
ENSMUSG00000108348	Gm42372	-0.704325	7.15152e-23	3.56503e-20
ENSMUSG00000068874	Selenbp1	-2.61058	8.32867e-23	4.03963e-20
ENSMUSG00000078439	Smim24	-1.34564	2.83888e-22	1.3407e-19
ENSMUSG00000056962	Jmjd6	-1.5557	4.29267e-22	1.97529e-19
ENSMUSG00000023175	Bsg	-1.22894	4.72329e-22	2.1191e-19
ENSMUSG00000042712	Tceal9	-0.677439	1.2755e-21	5.58295e-19
ENSMUSG00000039384	Dusp10	-1.10625	1.8825e-21	8.04365e-19
ENSMUSG00000057666	Gapdh	-1.37055	2.36872e-21	9.88582e-19
ENSMUSG00000070552	Mrgprx1	-4.24648	2.58924e-21	1.05606e-18
ENSMUSG00000032246	Calml4	-1.17693	4.98174e-21	1.98672e-18
ENSMUSG00000024038	Ndufv3	-0.96372	5.19073e-21	2.02506e-18
ENSMUSG00000015653	Steap2	0.785069	7.10831e-21	2.71416e-18
ENSMUSG00000052698	Tln2	1.28717	8.43562e-21	3.15387e-18
ENSMUSG00000037161	Mgarp	-2.13417	2.32953e-20	8.53178e-18
ENSMUSG00000002980	Bcam	-0.951396	2.55392e-20	9.16652e-18
ENSMUSG00000026163	Sphkap	-1.03985	2.70206e-20	9.50807e-18
ENSMUSG00000097164	Cep83os	1.56688	3.28843e-20	1.13489e-17
ENSMUSG00000030406	Gipr	-1.81792	4.90391e-20	1.66048e-17
ENSMUSG00000021196	Pfkp	-1.48989	6.65543e-20	2.21182e-17
ENSMUSG00000063193	Cd300lb	-2.83058	8.63549e-20	2.81768e-17
ENSMUSG00000020847	Rph3al	-1.29854	1.37462e-19	4.40517e-17
ENSMUSG00000040010	Slc7a5	1.0085	1.43068e-19	4.50439e-17
ENSMUSG00000063882	Uqcrh	-1.08861	1.79352e-19	5.54939e-17
ENSMUSG00000061808	Ttr	-1.66186	4.04355e-19	1.22992e-16
ENSMUSG00000003955	Fam162a	-1.42827	4.65385e-19	1.39197e-16
ENSMUSG00000028217	Cdh17	-2.1709	7.60446e-19	2.23721e-16
ENSMUSG00000021486	Prelid1	-0.850836	8.09065e-19	2.34185e-16
ENSMUSG00000005447	Pafah1b3	-0.952787	1.16277e-18	3.31224e-16
ENSMUSG00000053398	Phgdh	1.53258	1.19818e-18	3.35976e-16
ENSMUSG00000033307	Mif	-1.39466	1.4236e-18	3.93045e-16
ENSMUSG00000083773	Gm13394	-1.36605	3.12368e-18	8.49356e-16
ENSMUSG00000027533	Fabp5	-1.25398	3.72105e-18	9.96687e-16
ENSMUSG00000078636	Gm7336	-1.21715	4.16317e-18	1.09871e-15
ENSMUSG00000000394	Gcg	-2.17906	4.42859e-18	1.15182e-15
ENSMUSG00000038112	AW551984	-1.50784	4.64893e-18	1.19185e-15
ENSMUSG00000031297	Slc7a3	1.97649	4.93332e-18	1.24695e-15
ENSMUSG00000020766	Galk1	-1.24482	6.67258e-18	1.66314e-15
ENSMUSG00000075229	Ccdc58	-1.14225	7.15819e-18	1.75974e-15
ENSMUSG00000020142	Slc1a4	1.48171	9.47809e-18	2.29856e-15
ENSMUSG00000029135	Fosl2	-1.26728	1.26609e-17	3.0295e-15
ENSMUSG00000031381	Piga	-0.824775	1.39148e-17	3.28573e-15
ENSMUSG00000025403	Shmt2	0.867432	1.45108e-17	3.38196e-15
ENSMUSG00000024730	Ms4a8a	-1.66886	1.51786e-17	3.49225e-15
ENSMUSG00000027115	Kif18a	-0.699449	2.20002e-17	4.99766e-15
ENSMUSG00000025432	Avil	2.69911	2.33865e-17	5.24617e-15
ENSMUSG00000031431	Tsc22d3	1.12467	2.56095e-17	5.67393e-15
ENSMUSG00000019189	Rnf145	-0.799257	2.98984e-17	6.54337e-15
ENSMUSG00000025007	Aldh18a1	0.814619	3.08552e-17	6.67142e-15
ENSMUSG00000038615	Nfe2l1	0.9453	3.27273e-17	6.99195e-15
ENSMUSG00000015568	Lpl	-0.863193	5.45421e-17	1.15154e-14
ENSMUSG00000000317	Bcl6b	-0.9729	6.03646e-17	1.25966e-14
ENSMUSG00000074794	Arrdc3	1.25281	6.17684e-17	1.27413e-14
ENSMUSG00000075307	Klhl41	-1.54093	8.20975e-17	1.67423e-14
ENSMUSG00000004558	Ndrg2	-1.75193	1.20516e-16	2.43008e-14
ENSMUSG00000027200	Sema6d	-0.615878	1.44243e-16	2.87621e-14
ENSMUSG00000040181	Fmo1	-1.83279	1.63527e-16	3.2249e-14
ENSMUSG00000037012	Hk1	-1.07998	1.78271e-16	3.44005e-14
ENSMUSG00000055725	Paqr3	1.42942	1.77738e-16	3.44005e-14
ENSMUSG00000041439	Mfsd6	0.595998	1.80295e-16	3.4421e-14
ENSMUSG00000029153	Ociad2	-1.41181	2.26986e-16	4.28788e-14
ENSMUSG00000029797	Sspo	2.51884	2.34505e-16	4.38378e-14
ENSMUSG00000020865	Abcc3	-0.706092	2.64799e-16	4.89905e-14
ENSMUSG00000053964	Lgals4	-1.38574	2.76731e-16	5.06757e-14
ENSMUSG00000028893	Sesn2	1.30516	2.96048e-16	5.36654e-14
ENSMUSG00000022051	Bnip3l	-1.62207	3.05216e-16	5.47741e-14
ENSMUSG00000015879	Fam184b	-1.2299	3.21196e-16	5.70711e-14
ENSMUSG00000030718	Ppme1	-0.806027	3.30818e-16	5.82045e-14
ENSMUSG00000029993	Nfu1	0.806257	3.82264e-16	6.6603e-14
ENSMUSG00000022364	Tbc1d31	0.89233	4.18402e-16	7.21984e-14
ENSMUSG00000041205	Map6d1	1.82855	4.38605e-16	7.49638e-14
ENSMUSG00000058254	Tspan7	-0.595834	5.73915e-16	9.71648e-14
ENSMUSG00000028542	Slc6a9	2.10622	6.38074e-16	1.07018e-13
ENSMUSG00000014470	Rnf166	1.13877	7.2095e-16	1.19798e-13
ENSMUSG00000027346	Gpcpd1	0.954513	8.13579e-16	1.33949e-13
ENSMUSG00000028982	Slc25a33	0.921719	9.61656e-16	1.5689e-13
ENSMUSG00000059991	Nptx2	-0.725658	1.26307e-15	2.04208e-13
ENSMUSG00000027313	Chac1	1.65684	1.39011e-15	2.22436e-13
ENSMUSG00000030854	Ptpn5	-1.60777	1.4006e-15	2.22436e-13
ENSMUSG00000032202	Rab27a	-0.875152	1.54543e-15	2.43283e-13
ENSMUSG00000038070	Cntln	0.694751	1.56387e-15	2.44046e-13
ENSMUSG00000078566	Bnip3	-2.54349	1.59231e-15	2.46341e-13
ENSMUSG00000021266	Wars	0.807695	1.86604e-15	2.86222e-13
ENSMUSG00000025856	Pdgfa	1.61449	1.89425e-15	2.88087e-13
ENSMUSG00000056973	Ces1d	-2.70995	1.98894e-15	2.99945e-13
ENSMUSG00000057691	Zfp746	0.813426	2.14338e-15	3.19698e-13
ENSMUSG00000070661	Rnf186	-0.972729	2.15555e-15	3.19698e-13
ENSMUSG00000037855	Zfp365	0.674386	2.46229e-15	3.62199e-13
ENSMUSG00000063894	Zkscan8	0.754374	3.17368e-15	4.63048e-13
ENSMUSG00000005125	Ndrg1	-1.07945	3.30035e-15	4.77646e-13
ENSMUSG00000078716	Tmem8b	1.18767	4.09154e-15	5.87414e-13
ENSMUSG00000032599	Ip6k2	-0.761939	4.35418e-15	6.2016e-13
ENSMUSG00000066026	Dhrs3	-1.68645	5.84742e-15	8.26283e-13
ENSMUSG00000028032	Papss1	-0.889511	6.15967e-15	8.63605e-13
ENSMUSG00000059173	Pde1a	-1.50914	7.64098e-15	1.06299e-12
ENSMUSG00000029319	Coq2	0.975863	7.72355e-15	1.06621e-12
ENSMUSG00000050382	Kif7	1.85927	8.19239e-15	1.12229e-12
ENSMUSG00000039114	Nrn1	-1.93134	8.62918e-15	1.17318e-12
ENSMUSG00000050914	Ankrd37	-1.54147	9.98598e-15	1.34743e-12
ENSMUSG00000011257	Pabpc4	1.03082	1.07647e-14	1.44166e-12
ENSMUSG00000038564	Ift172	1.40333	1.11122e-14	1.47718e-12
ENSMUSG00000034799	Unc13a	-0.889252	1.29669e-14	1.71106e-12
ENSMUSG00000026175	Vil1	-1.70569	1.41114e-14	1.8485e-12
ENSMUSG00000034617	Mtrr	0.744089	1.49441e-14	1.94339e-12
ENSMUSG00000044080	S100a1	-1.10949	1.52138e-14	1.96423e-12
ENSMUSG00000033326	Kdm4a	0.707586	1.55392e-14	1.9919e-12
ENSMUSG00000052395	Rft1	0.897428	1.71869e-14	2.18749e-12
ENSMUSG00000030930	Chst15	-1.11077	1.84259e-14	2.32867e-12
ENSMUSG00000030790	Adm	-2.54163	1.91454e-14	2.40268e-12
ENSMUSG00000025140	Pycr1	1.00147	2.12124e-14	2.64359e-12
ENSMUSG00000050379	Septin6	-0.689456	2.30788e-14	2.85636e-12
ENSMUSG00000061079	Zfp143	-0.768713	2.4247e-14	2.98039e-12
ENSMUSG00000020176	Grb10	-1.80186	2.4848e-14	3.03349e-12
ENSMUSG00000031144	Syp	-0.50215	2.59281e-14	3.14396e-12
ENSMUSG00000038425	Poli	0.951364	3.42887e-14	4.12983e-12
ENSMUSG00000091705	H2-Q2	-0.763868	3.81251e-14	4.56129e-12
ENSMUSG00000029994	Anxa4	-1.03956	3.99674e-14	4.75003e-12
ENSMUSG00000001520	Nrip2	1.59194	4.37942e-14	5.1706e-12
ENSMUSG00000090000	Ier3ip1	-0.575262	4.53956e-14	5.32463e-12
ENSMUSG00000081305	Gm12879	-1.66584	4.74836e-14	5.53338e-12
ENSMUSG00000086434	Gm15200	-2.19775	4.9094e-14	5.68413e-12
ENSMUSG00000030091	Nup210	0.765721	6.13704e-14	7.05995e-12
ENSMUSG00000031513	Leprotl1	0.894441	6.23846e-14	7.13092e-12
ENSMUSG00000029661	Col1a2	-2.83255	7.77888e-14	8.83543e-12
ENSMUSG00000053113	Socs3	-1.22133	9.18319e-14	1.03649e-11
ENSMUSG00000021245	Mlh3	0.819795	9.52326e-14	1.06815e-11
ENSMUSG00000033396	Spg11	0.590117	1.0213e-13	1.1384e-11
ENSMUSG00000027748	Trpc4	-1.43129	1.12938e-13	1.25111e-11
ENSMUSG00000025027	Xpnpep1	-0.901796	1.17414e-13	1.29271e-11
ENSMUSG00000028266	Lmo4	1.70286	1.21937e-13	1.33432e-11
ENSMUSG00000029309	Sparcl1	-1.08165	1.30413e-13	1.41842e-11
ENSMUSG00000029426	Scarb2	-0.558802	1.48444e-13	1.59843e-11
ENSMUSG00000066800	Rnasel	-1.32275	1.48745e-13	1.59843e-11
ENSMUSG00000015652	Steap1	1.43945	1.59501e-13	1.70381e-11
ENSMUSG00000024304	Cdh2	-0.425646	1.7866e-13	1.89718e-11
ENSMUSG00000000628	Hk2	-1.30781	1.96924e-13	2.07882e-11
ENSMUSG00000111375	Btbd8	-0.719541	1.98589e-13	2.08414e-11
ENSMUSG00000031960	Aars	0.782274	2.08729e-13	2.17782e-11
ENSMUSG00000024423	Impact	0.628162	2.60936e-13	2.7068e-11
ENSMUSG00000037362	Ccn3	-1.48446	2.83901e-13	2.9281e-11
ENSMUSG00000078185	Chml	-0.800932	2.98839e-13	3.06455e-11
ENSMUSG00000032313	Tmem266	1.67574	3.06259e-13	3.1228e-11
ENSMUSG00000041126	H2az2	-0.636594	3.09944e-13	3.14252e-11
ENSMUSG00000027778	Ift80	-0.535022	3.25546e-13	3.28216e-11
ENSMUSG00000049892	Rasd1	-1.13097	3.64582e-13	3.65519e-11
ENSMUSG00000110311	Gm45410	-1.23503	3.95457e-13	3.94271e-11
ENSMUSG00000022092	Ppp3cc	0.901916	4.12538e-13	4.09028e-11
ENSMUSG00000057541	Pus7	0.472304	4.5886e-13	4.52456e-11
ENSMUSG00000061306	Slc38a10	-0.429578	5.11606e-13	5.01709e-11
ENSMUSG00000044037	Als2cl	2.43073	5.42263e-13	5.28883e-11
ENSMUSG00000018411	Mapt	-0.63904	5.51503e-13	5.34987e-11
ENSMUSG00000037447	Arid5a	0.970112	5.5536e-13	5.35832e-11
ENSMUSG00000050866	Clrn3	-1.17423	5.69816e-13	5.46841e-11
ENSMUSG00000038009	Dnajc22	-0.777851	5.89099e-13	5.62339e-11
ENSMUSG00000025196	Cpn1	-0.974959	5.92531e-13	5.62622e-11
ENSMUSG00000042406	Atf4	1.02762	6.93053e-13	6.54607e-11
ENSMUSG00000018651	Tada2a	0.776574	7.05138e-13	6.62534e-11
ENSMUSG00000020182	Ddc	-1.96512	7.48642e-13	6.99746e-11
ENSMUSG00000042312	S100a13	-1.30239	7.81432e-13	7.2661e-11
ENSMUSG00000032265	Tent5a	-1.2674	8.05564e-13	7.45189e-11
ENSMUSG00000025262	Fam120c	0.947171	8.54664e-13	7.86554e-11
ENSMUSG00000020604	Arsg	2.12363	1.04481e-12	9.56639e-11
ENSMUSG00000001504	Irx2	-0.752937	1.05834e-12	9.6411e-11
ENSMUSG00000078954	Arhgap8	-1.48758	1.064e-12	9.64369e-11
ENSMUSG00000034636	Zyg11b	0.749648	1.08922e-12	9.8227e-11
ENSMUSG00000079523	Tmsb10	-0.8532	1.11866e-12	1.00377e-10
ENSMUSG00000032374	Plod2	-1.1576	1.1666e-12	1.04158e-10
ENSMUSG00000034891	Sncb	-1.13547	1.19422e-12	1.06096e-10
ENSMUSG00000091898	Tnnc1	-1.1708	1.20738e-12	1.06738e-10
ENSMUSG00000020256	Aldh1l2	1.46408	1.24426e-12	1.09459e-10
ENSMUSG00000021270	Hsp90aa1	-0.71441	1.3001e-12	1.13813e-10
ENSMUSG00000071256	Zfp213	0.654921	1.33936e-12	1.16681e-10
ENSMUSG00000020277	Pfkl	-1.16482	1.40074e-12	1.21438e-10
ENSMUSG00000052131	Akr1b7	3.86898	1.43451e-12	1.23768e-10
ENSMUSG00000044447	Dock5	0.631616	1.46138e-12	1.25483e-10
ENSMUSG00000028582	Cc2d1b	0.764938	1.58933e-12	1.3582e-10
ENSMUSG00000040022	Rab11fip2	0.696717	1.77776e-12	1.51202e-10
ENSMUSG00000080712	H2bu1-ps	-0.975702	1.89533e-12	1.60442e-10
ENSMUSG00000020641	Rsad2	-1.5545	1.93898e-12	1.63366e-10
ENSMUSG00000003418	St8sia6	-0.985936	2.13035e-12	1.78651e-10
ENSMUSG00000020844	Nxn	-0.601048	2.2745e-12	1.89852e-10
ENSMUSG00000035293	G2e3	-0.830078	2.30275e-12	1.9132e-10
ENSMUSG00000053332	Gas5	1.19661	2.5688e-12	2.12441e-10
ENSMUSG00000032231	Anxa2	-2.11233	2.66995e-12	2.19794e-10
ENSMUSG00000019779	Frk	-0.998199	2.71358e-12	2.22365e-10
ENSMUSG00000046321	Hs3st2	-0.986296	2.79523e-12	2.28015e-10
ENSMUSG00000028527	Ak4	-2.69085	3.10153e-12	2.51855e-10
ENSMUSG00000055681	Cope	-0.727113	3.29217e-12	2.66132e-10
ENSMUSG00000028059	Arhgef2	1.02348	3.62346e-12	2.91599e-10
ENSMUSG00000030096	Slc6a6	-0.841416	3.70956e-12	2.97195e-10
ENSMUSG00000020788	Atp2a3	1.45568	4.02606e-12	3.21119e-10
ENSMUSG00000030323	Ift122	0.846801	4.15511e-12	3.29945e-10
ENSMUSG00000021311	Mtr	0.867709	4.51132e-12	3.56653e-10
ENSMUSG00000021706	Zfyve16	0.894247	4.56178e-12	3.5906e-10
ENSMUSG00000029174	Tbc1d1	-0.464325	4.60676e-12	3.61017e-10
ENSMUSG00000015932	Dstn	-0.625084	4.7646e-12	3.71763e-10
ENSMUSG00000033862	Cdk10	0.898241	4.78817e-12	3.71985e-10
ENSMUSG00000028545	Bend5	-1.15066	4.92562e-12	3.81013e-10
ENSMUSG00000028998	Tomm7	-0.622774	5.16641e-12	3.97924e-10
ENSMUSG00000044453	Ffar1	-1.82776	5.50702e-12	4.22346e-10
ENSMUSG00000025512	Chid1	0.946877	5.69909e-12	4.35216e-10
ENSMUSG00000011179	Odc1	0.752336	5.76152e-12	4.3812e-10
ENSMUSG00000034949	Zfr2	1.15678	6.3185e-12	4.78446e-10
ENSMUSG00000056671	Prelid2	-1.48611	6.46763e-12	4.87681e-10
ENSMUSG00000040040	Ift88	0.999359	6.53411e-12	4.89505e-10
ENSMUSG00000090136	Gm10177	-0.700133	6.54637e-12	4.89505e-10
ENSMUSG00000026674	Ddr2	1.348	6.65724e-12	4.9573e-10
ENSMUSG00000002799	Jag2	-0.741879	7.22273e-12	5.35616e-10
ENSMUSG00000040204	Pclaf	-0.866046	7.40462e-12	5.46845e-10
ENSMUSG00000078810	Gp6	-2.22605	7.5459e-12	5.54994e-10
ENSMUSG00000073664	Nbeal1	0.771691	7.59322e-12	5.56196e-10
ENSMUSG00000025586	Cpeb1	1.10845	7.75929e-12	5.6605e-10
ENSMUSG00000038242	Aox4	-3.4587	7.82883e-12	5.6881e-10
ENSMUSG00000030688	Stard10	-0.742702	8.02736e-12	5.80883e-10
ENSMUSG00000033031	Cip2a	-0.459754	8.91739e-12	6.42697e-10
ENSMUSG00000034349	Smc4	-0.366329	1.00091e-11	7.18494e-10
ENSMUSG00000041477	Dcp1b	0.789937	1.02641e-11	7.33859e-10
ENSMUSG00000025630	Hprt	-0.569716	1.08901e-11	7.75532e-10
ENSMUSG00000027848	Olfml3	-2.01228	1.13308e-11	8.03723e-10
ENSMUSG00000006356	Crip2	-0.87009	1.16998e-11	8.26634e-10
ENSMUSG00000030880	Polr3e	0.73779	1.2148e-11	8.51684e-10
ENSMUSG00000043501	Lgals2	-2.4067	1.21493e-11	8.51684e-10
ENSMUSG00000034613	Ppm1h	0.781944	1.26955e-11	8.86511e-10
ENSMUSG00000039158	Akna	1.24834	1.3331e-11	9.27277e-10
ENSMUSG00000053470	Kdm3a	-1.22154	1.36327e-11	9.44605e-10
ENSMUSG00000084786	Ubl5	-0.681777	1.41453e-11	9.76354e-10
ENSMUSG00000021226	Acot2	1.09428	1.59186e-11	1.09454e-09
ENSMUSG00000032249	Anp32a	-0.775315	1.60001e-11	1.09595e-09
ENSMUSG00000031637	Lrp2bp	-2.36484	1.62883e-11	1.11144e-09
ENSMUSG00000021203	Otub2	1.03533	1.76908e-11	1.20257e-09
ENSMUSG00000020387	Jade2	1.5045	1.83693e-11	1.24398e-09
ENSMUSG00000036636	Clcn7	0.697223	1.85185e-11	1.24937e-09
ENSMUSG00000063412	Gm10131	-1.0132	1.89816e-11	1.27582e-09
ENSMUSG00000031799	Tpm4	-0.61886	1.94781e-11	1.3043e-09
ENSMUSG00000054976	Nyap2	-1.59315	1.96714e-11	1.31235e-09
ENSMUSG00000022048	Dpysl2	-0.426787	2.12099e-11	1.40975e-09
ENSMUSG00000028145	Them4	1.16647	2.14887e-11	1.42301e-09
ENSMUSG00000019877	Serinc1	-0.526404	2.22238e-11	1.46628e-09
ENSMUSG00000030505	Prmt3	0.614078	2.29224e-11	1.50683e-09
ENSMUSG00000040033	Stat2	0.677464	2.43608e-11	1.59554e-09
ENSMUSG00000027248	Pdia3	-0.580777	2.44752e-11	1.59721e-09
ENSMUSG00000031955	Bcar1	-0.655437	2.49283e-11	1.62088e-09
ENSMUSG00000003037	Rab8a	-0.679438	2.52052e-11	1.63143e-09
ENSMUSG00000060591	Ifitm2	-0.886369	2.52724e-11	1.63143e-09
ENSMUSG00000039952	Dag1	-0.628805	2.73685e-11	1.76041e-09
ENSMUSG00000020321	Mdh1	-0.676929	2.81815e-11	1.80452e-09
ENSMUSG00000039529	Atp8b1	-0.78452	2.82746e-11	1.80452e-09
ENSMUSG00000071553	Cpa2	-1.42612	2.83558e-11	1.80452e-09
ENSMUSG00000057982	Zfp809	-1.16192	2.92864e-11	1.85444e-09
ENSMUSG00000079426	Arpc4	-0.664558	2.93469e-11	1.85444e-09
ENSMUSG00000040767	Snrnp25	-0.69102	3.52079e-11	2.21699e-09
ENSMUSG00000039270	Megf9	-0.38494	3.54506e-11	2.22446e-09
ENSMUSG00000030757	Zkscan2	0.71309	3.81299e-11	2.38425e-09
ENSMUSG00000016619	Nup50	-0.491018	3.85167e-11	2.39177e-09
ENSMUSG00000039110	Mycbpap	1.10533	3.84043e-11	2.39177e-09
ENSMUSG00000024493	Lars	0.607906	4.06337e-11	2.51453e-09
ENSMUSG00000085208	Brip1os	-0.531587	4.0812e-11	2.51688e-09
ENSMUSG00000038943	Prc1	-0.461652	4.27008e-11	2.62434e-09
ENSMUSG00000027612	Mmp24	0.976022	4.47069e-11	2.73826e-09
ENSMUSG00000073247	Gm10486	24.2126	4.63859e-11	2.83143e-09
ENSMUSG00000042659	Arrdc4	-1.34359	4.66968e-11	2.84075e-09
ENSMUSG00000035067	Xkr6	-0.81893	4.72203e-11	2.86289e-09
ENSMUSG00000031628	Casp3	-0.653281	4.84234e-11	2.92595e-09
ENSMUSG00000019916	P4ha1	-1.00319	5.11363e-11	3.0795e-09
ENSMUSG00000026509	Capn2	0.702143	5.874e-11	3.52558e-09
ENSMUSG00000046822	Slc39a3	0.504744	5.97382e-11	3.57354e-09
ENSMUSG00000036644	Tbc1d9b	0.660603	6.82662e-11	4.06762e-09
ENSMUSG00000044005	Gls2	-0.707626	6.8451e-11	4.06762e-09
ENSMUSG00000026393	Nek7	0.620958	7.29295e-11	4.31945e-09
ENSMUSG00000032826	Ank2	0.802519	7.994e-11	4.71909e-09
ENSMUSG00000031791	Tmem38a	-0.650641	8.23025e-11	4.84262e-09
ENSMUSG00000025318	Jph3	1.20146	8.26893e-11	4.84948e-09
ENSMUSG00000025964	Adam23	0.725281	8.33999e-11	4.87523e-09
ENSMUSG00000030785	Cox6a2	3.1112	8.38189e-11	4.88381e-09
ENSMUSG00000005089	Slc1a2	-1.06334	8.5683e-11	4.97627e-09
ENSMUSG00000017421	Zfp207	-0.435344	8.91449e-11	5.14403e-09
ENSMUSG00000018906	P4ha2	-1.14499	8.90924e-11	5.14403e-09
ENSMUSG00000114206	Gm30551	-2.14976	9.19196e-11	5.28715e-09
ENSMUSG00000032812	Arap1	-0.942575	9.52977e-11	5.46394e-09
ENSMUSG00000040648	Ppip5k2	0.52715	9.83304e-11	5.61986e-09
ENSMUSG00000113771	Gm36529	-2.25809	9.99914e-11	5.69666e-09
ENSMUSG00000031129	Slc9a9	3.43229	1.01786e-10	5.78055e-09
ENSMUSG00000029385	Ccng2	-1.52611	1.02224e-10	5.78709e-09
ENSMUSG00000028212	Ccne2	-0.776651	1.03541e-10	5.84323e-09
ENSMUSG00000049422	Chchd10	1.3845	1.04893e-10	5.90096e-09
ENSMUSG00000047013	Fbxo41	1.33531	1.05369e-10	5.90922e-09
ENSMUSG00000003541	Ier3	-1.59654	1.07543e-10	6.01235e-09
ENSMUSG00000019986	Ahi1	0.679711	1.10051e-10	6.11446e-09
ENSMUSG00000020914	Top2a	-0.325612	1.09955e-10	6.11446e-09
ENSMUSG00000042682	Selenok	-0.624483	1.15859e-10	6.41731e-09
ENSMUSG00000040234	Tm7sf3	0.643603	1.19673e-10	6.60818e-09
ENSMUSG00000030094	Xpc	0.781449	1.2397e-10	6.82441e-09
ENSMUSG00000057181	5730455P16Rik	0.544584	1.29538e-10	7.10912e-09
ENSMUSG00000022054	Nefm	-0.791231	1.36617e-10	7.47479e-09
ENSMUSG00000041594	Tmtc4	0.611359	1.40136e-10	7.64401e-09
ENSMUSG00000064373	Selenop	-0.907916	1.43457e-10	7.80144e-09
ENSMUSG00000046727	Cystm1	-0.699298	1.45968e-10	7.91405e-09
ENSMUSG00000041040	Fam117b	-0.46508	1.59349e-10	8.61351e-09
ENSMUSG00000024457	Trim26	0.820471	1.65085e-10	8.84891e-09
ENSMUSG00000036940	Kdm1a	-0.442131	1.65184e-10	8.84891e-09
ENSMUSG00000110126	Gm9347	1.50209	1.64462e-10	8.84891e-09
ENSMUSG00000074218	Cox7a1	-1.72048	1.66512e-10	8.89355e-09
ENSMUSG00000032840	Spring1	0.657995	1.76099e-10	9.37768e-09
ENSMUSG00000042389	Tsen2	0.941088	1.89946e-10	1.00851e-08
ENSMUSG00000027712	Anxa5	-0.626756	1.98346e-10	1.05001e-08
ENSMUSG00000035941	Ibtk	0.599483	1.99106e-10	1.05093e-08
ENSMUSG00000039671	Zmynd8	-0.705299	2.06439e-10	1.08644e-08
ENSMUSG00000060098	Prmt7	0.703022	2.07134e-10	1.08691e-08
ENSMUSG00000033917	Gde1	-0.779118	2.14084e-10	1.1201e-08
ENSMUSG00000046668	Cxxc5	-0.786308	2.15985e-10	1.12676e-08
ENSMUSG00000030055	Rab43	0.568069	2.20082e-10	1.1415e-08
ENSMUSG00000030610	Det1	0.719057	2.19548e-10	1.1415e-08
ENSMUSG00000027168	Pax6	-0.78894	2.21666e-10	1.14311e-08
ENSMUSG00000035357	Pdzrn3	-0.618413	2.21323e-10	1.14311e-08
ENSMUSG00000024556	Me2	-0.811683	2.25952e-10	1.16187e-08
ENSMUSG00000047139	Cd24a	-1.2833	2.36624e-10	1.21327e-08
ENSMUSG00000031983	2310022B05Rik	-0.464728	2.38814e-10	1.22101e-08
ENSMUSG00000039715	Dync2i2	0.616233	2.48037e-10	1.26457e-08
ENSMUSG00000074272	Ceacam1	-0.985831	2.54577e-10	1.29423e-08
ENSMUSG00000029446	Psph	1.19207	2.55604e-10	1.29578e-08
ENSMUSG00000062933	Gm10123	-0.607841	2.56343e-10	1.29587e-08
ENSMUSG00000026238	Ptma	-0.506551	2.60264e-10	1.31199e-08
ENSMUSG00000021534	1700001L19Rik	-1.50507	2.78886e-10	1.39412e-08
ENSMUSG00000040877	Wdr25	1.58067	2.78579e-10	1.39412e-08
ENSMUSG00000079511	Gm42688	0.826905	2.77372e-10	1.39412e-08
ENSMUSG00000030978	Rrm1	-0.364765	2.82135e-10	1.40644e-08
ENSMUSG00000036155	Mgat5	-0.693874	2.96441e-10	1.47367e-08
ENSMUSG00000042581	Thsd7b	-0.893781	3.10311e-10	1.53836e-08
ENSMUSG00000038803	Ost4	-0.644703	3.16967e-10	1.56702e-08
ENSMUSG00000027737	Slc7a11	1.06266	3.27843e-10	1.61634e-08
ENSMUSG00000021143	Pacs2	0.676339	3.3016e-10	1.6233e-08
ENSMUSG00000039910	Cited2	-0.817002	3.50371e-10	1.71797e-08
ENSMUSG00000044471	Lncpint	-0.648221	3.82634e-10	1.87105e-08
ENSMUSG00000046605	B3gntl1	1.00562	3.92309e-10	1.91314e-08
ENSMUSG00000027203	Dut	-0.535597	3.95782e-10	1.92485e-08
ENSMUSG00000095687	Rnaset2a	0.681601	3.97079e-10	1.92594e-08
ENSMUSG00000059834	Sclt1	0.553817	4.04717e-10	1.9577e-08
ENSMUSG00000023883	Phf10	1.05958	4.46562e-10	2.1543e-08
ENSMUSG00000027550	Lrrcc1	0.709443	4.51692e-10	2.17321e-08
ENSMUSG00000100417	Gm29595	-1.21223	4.66921e-10	2.24047e-08
ENSMUSG00000001525	Tubb5	-0.419812	4.69173e-10	2.24287e-08
ENSMUSG00000040354	Mars1	0.664188	4.6992e-10	2.24287e-08
ENSMUSG00000024357	Sil1	0.856657	4.7203e-10	2.24696e-08
ENSMUSG00000031026	Trim66	1.83517	4.83414e-10	2.29507e-08
ENSMUSG00000006567	Atp7b	-2.09062	4.97777e-10	2.35702e-08
ENSMUSG00000002210	Smg9	0.608071	5.41494e-10	2.55728e-08
ENSMUSG00000045725	Prr15	-1.60439	6.00178e-10	2.82698e-08
ENSMUSG00000030685	Kctd13	0.578192	6.39289e-10	3.00332e-08
ENSMUSG00000028618	Tmem59	-0.602806	6.50479e-10	3.04791e-08
ENSMUSG00000061531	Tmem236	-1.97171	6.66953e-10	3.11696e-08
ENSMUSG00000035232	Pdk3	-0.544597	6.72837e-10	3.13629e-08
ENSMUSG00000004633	Chn2	-0.711679	7.0033e-10	3.25599e-08
ENSMUSG00000038255	Neurod2	-0.733471	7.74526e-10	3.59164e-08
ENSMUSG00000041141	Pnmal1	-0.880275	8.23816e-10	3.81036e-08
ENSMUSG00000017493	Igfbp4	1.86272	8.76584e-10	4.04401e-08
ENSMUSG00000030717	Nupr1	2.39084	8.81378e-10	4.0557e-08
ENSMUSG00000030029	Lrig1	-0.516001	9.29938e-10	4.25731e-08
ENSMUSG00000071528	Atp5md	-0.895675	9.28138e-10	4.25731e-08
ENSMUSG00000089652	Gm16025	-2.66709	9.41781e-10	4.30056e-08
ENSMUSG00000025188	Hps1	0.800617	9.55099e-10	4.34367e-08
ENSMUSG00000106634	Gm43042	-0.992281	9.56062e-10	4.34367e-08
ENSMUSG00000033216	Eefsec	0.560653	9.74934e-10	4.41822e-08
ENSMUSG00000056394	Lig1	-0.335598	1.03569e-09	4.68175e-08
ENSMUSG00000024953	Prdx5	-0.531885	1.08665e-09	4.89976e-08
ENSMUSG00000039942	Ptger4	-1.20668	1.1544e-09	5.19218e-08
ENSMUSG00000034427	Myo15b	-0.795268	1.23617e-09	5.54606e-08
ENSMUSG00000041700	Lhfpl1	-1.90494	1.24399e-09	5.56723e-08
ENSMUSG00000047514	Tspyl1	-0.406493	1.25773e-09	5.61473e-08
ENSMUSG00000031422	Morf4l2	-0.534629	1.30564e-09	5.81416e-08
ENSMUSG00000035199	Arl6ip5	-0.514835	1.31074e-09	5.8224e-08
ENSMUSG00000097311	Gm26871	-1.3353	1.36622e-09	6.05387e-08
ENSMUSG00000022707	Gbe1	-1.18349	1.4e-09	6.18829e-08
ENSMUSG00000042787	Exog	0.56475	1.52234e-09	6.71249e-08
ENSMUSG00000059325	Hopx	-0.649543	1.54243e-09	6.78443e-08
ENSMUSG00000031539	Ap3m2	1.01946	1.55209e-09	6.79677e-08
ENSMUSG00000063296	Tmem117	0.971659	1.55281e-09	6.79677e-08
ENSMUSG00000022463	Srebf2	-0.446595	1.55713e-09	6.79911e-08
ENSMUSG00000016427	Ndufa1	-0.65011	1.66966e-09	7.27275e-08
ENSMUSG00000024378	Stard4	-1.01842	1.71777e-09	7.46418e-08
ENSMUSG00000023328	Ache	-1.3631	1.73926e-09	7.52114e-08
ENSMUSG00000038602	Slc35f1	0.475799	1.73559e-09	7.52114e-08
ENSMUSG00000001376	Vps50	-0.588581	1.74496e-09	7.52766e-08
ENSMUSG00000042507	Mideas	0.758223	1.81853e-09	7.8262e-08
ENSMUSG00000067242	Lgi1	-1.28432	1.9863e-09	8.52778e-08
ENSMUSG00000038539	Atf5	1.18553	2.00604e-09	8.592e-08
ENSMUSG00000026335	Pam	-0.649315	2.13913e-09	9.11849e-08
ENSMUSG00000030525	Chrna7	1.03472	2.13453e-09	9.11849e-08
ENSMUSG00000040410	Fbxl4	0.750534	2.19064e-09	9.3121e-08
ENSMUSG00000058388	Phtf1	-0.549107	2.19493e-09	9.3121e-08
ENSMUSG00000034932	Mrpl54	-0.633556	2.22894e-09	9.43408e-08
ENSMUSG00000020097	Sgpl1	0.684008	2.23815e-09	9.45078e-08
ENSMUSG00000031438	Rnf128	-0.636045	2.24583e-09	9.46097e-08
ENSMUSG00000052459	Atp6v1a	-0.413752	2.2666e-09	9.52609e-08
ENSMUSG00000018340	Anxa6	-0.691705	2.34121e-09	9.81668e-08
ENSMUSG00000028838	Extl1	1.23363	2.36708e-09	9.90202e-08
ENSMUSG00000022034	Esco2	-0.451752	2.37998e-09	9.93282e-08
ENSMUSG00000043445	Pgp	-0.810977	2.48628e-09	1.03524e-07
ENSMUSG00000047205	Dusp18	-0.634634	2.53482e-09	1.05301e-07
ENSMUSG00000038214	Bend3	0.843476	2.5729e-09	1.06636e-07
ENSMUSG00000016256	Ctsz	-0.388534	2.60685e-09	1.07794e-07
ENSMUSG00000034557	Zfyve9	0.716829	2.67961e-09	1.10548e-07
ENSMUSG00000055639	Dach1	-1.35844	2.72307e-09	1.12083e-07
ENSMUSG00000052595	A1cf	-0.851219	2.74495e-09	1.12725e-07
ENSMUSG00000036751	Cox6b1	-0.588979	2.7697e-09	1.13482e-07
ENSMUSG00000044906	4930503L19Rik	0.519964	2.88846e-09	1.18078e-07
ENSMUSG00000027199	Gatm	-0.468775	2.97293e-09	1.21255e-07
ENSMUSG00000020485	Supt4a	-0.53268	3.06052e-09	1.24545e-07
ENSMUSG00000000934	Top1mt	0.608617	3.11046e-09	1.2629e-07
ENSMUSG00000104211	Gm37985	-1.09965	3.18609e-09	1.29069e-07
ENSMUSG00000035413	Tmem98	-0.878063	3.24002e-09	1.30958e-07
ENSMUSG00000034111	Tmed8	-0.418722	3.40902e-09	1.37479e-07
ENSMUSG00000023966	Rsph9	-0.821892	3.43298e-09	1.38135e-07
ENSMUSG00000035093	Secisbp2l	0.454109	3.53255e-09	1.41824e-07
ENSMUSG00000042473	Tbc1d8b	-1.03693	3.57361e-09	1.43152e-07
ENSMUSG00000018293	Pfn1	-0.64966	3.63156e-09	1.45149e-07
ENSMUSG00000020696	Rffl	1.27187	3.66569e-09	1.46188e-07
ENSMUSG00000001847	Rac1	-0.360611	3.80427e-09	1.51378e-07
ENSMUSG00000031231	Cox7b	-0.611786	3.82937e-09	1.5204e-07
ENSMUSG00000032456	Nmnat3	1.2651	3.8746e-09	1.53496e-07
ENSMUSG00000049148	Plcxd3	-0.792195	3.9614e-09	1.56589e-07
ENSMUSG00000006360	Crip1	-1.46274	4.05351e-09	1.59878e-07
ENSMUSG00000031527	Eri1	-0.546561	4.26605e-09	1.67892e-07
ENSMUSG00000038717	Atp5l	-0.67572	4.28771e-09	1.68375e-07
ENSMUSG00000009733	Tfcp2	0.606894	4.31989e-09	1.69268e-07
ENSMUSG00000040928	S100pbp	-0.453849	4.3707e-09	1.70514e-07
ENSMUSG00000062944	9130023H24Rik	0.859411	4.3627e-09	1.70514e-07
ENSMUSG00000033530	Ttc7b	0.659121	4.54463e-09	1.76915e-07
ENSMUSG00000070327	Rnf213	0.91103	4.56751e-09	1.77421e-07
ENSMUSG00000031266	Gla	-0.641972	4.69398e-09	1.8194e-07
ENSMUSG00000063065	Mapk3	-0.663418	4.92598e-09	1.90521e-07
ENSMUSG00000041313	Slc7a1	1.04573	5.07365e-09	1.9581e-07
ENSMUSG00000014349	Ube2z	-0.351861	5.14149e-09	1.97948e-07
ENSMUSG00000022280	Rnf19a	-0.936205	5.15995e-09	1.97948e-07
ENSMUSG00000025993	Slc40a1	-1.23428	5.16213e-09	1.97948e-07
ENSMUSG00000028757	Ddost	-0.342558	5.18268e-09	1.98312e-07
ENSMUSG00000051224	Tceanc	0.709471	5.29807e-09	2.02296e-07
ENSMUSG00000046947	Adck2	0.784963	5.33952e-09	2.03446e-07
ENSMUSG00000029060	Mib2	0.585907	5.37305e-09	2.0429e-07
ENSMUSG00000042851	Zc3h6	1.33128	5.45408e-09	2.06932e-07
ENSMUSG00000025791	Pgm1	-1.1338	5.82113e-09	2.20253e-07
ENSMUSG00000066197	Gpr139	-1.28595	5.82973e-09	2.20253e-07
ENSMUSG00000041548	Hspb8	-0.644183	6.12887e-09	2.31069e-07
ENSMUSG00000031355	Arhgap6	-1.00783	6.21061e-09	2.3366e-07
ENSMUSG00000092329	Galnt2l	-21.3771	6.38695e-09	2.39791e-07
ENSMUSG00000118510	Gm52958	-2.79236	6.44643e-09	2.41519e-07
ENSMUSG00000025289	Prdx4	-0.426514	6.51201e-09	2.43468e-07
ENSMUSG00000034311	Kif4	-0.407459	6.71456e-09	2.50519e-07
ENSMUSG00000067369	Trmt2b	-0.457587	6.79628e-09	2.53042e-07
ENSMUSG00000074182	Znhit6	0.792898	6.81968e-09	2.53387e-07
ENSMUSG00000038085	Cnbd2	1.6166	6.89068e-09	2.55496e-07
ENSMUSG00000041231	Ublcp1	0.780133	6.90729e-09	2.55584e-07
ENSMUSG00000010609	Psen2	1.32305	7.09376e-09	2.61944e-07
ENSMUSG00000068580	Zfyve19	0.574333	7.15133e-09	2.63527e-07
ENSMUSG00000043004	Gng2	-0.811269	7.22379e-09	2.65652e-07
ENSMUSG00000026659	Dusp12	0.866771	7.69391e-09	2.82362e-07
ENSMUSG00000004994	Ccdc130	1.33559	7.81372e-09	2.86173e-07
ENSMUSG00000019942	Cdk1	-0.720875	7.90422e-09	2.88898e-07
ENSMUSG00000025935	Tram1	-0.535381	8.08457e-09	2.9489e-07
ENSMUSG00000027506	Tpd52	-0.549129	8.13609e-09	2.96167e-07
ENSMUSG00000070337	Gpr179	-1.18789	8.58754e-09	3.11967e-07
ENSMUSG00000042622	Maff	-1.29482	8.64255e-09	3.13332e-07
ENSMUSG00000036534	Slc38a7	1.39284	8.67744e-09	3.13962e-07
ENSMUSG00000039512	Uhrf1bp1	0.717516	8.70971e-09	3.14496e-07
ENSMUSG00000021290	Atp5mpl	-0.551978	9.00784e-09	3.24608e-07
ENSMUSG00000031950	Gabarapl2	-0.532956	9.18641e-09	3.30379e-07
ENSMUSG00000070577	Gm572	-1.29212	9.23205e-09	3.31357e-07
ENSMUSG00000002565	Scin	-2.54324	9.29922e-09	3.31882e-07
ENSMUSG00000022314	Rad21	-0.397461	9.30217e-09	3.31882e-07
ENSMUSG00000042426	Dhx29	0.765443	9.28003e-09	3.31882e-07
ENSMUSG00000001918	Slc1a5	0.546371	9.43028e-09	3.34458e-07
ENSMUSG00000003528	Slc25a1	-0.701864	9.4102e-09	3.34458e-07
ENSMUSG00000020553	Pctp	1.22078	9.41388e-09	3.34458e-07
ENSMUSG00000027306	Nusap1	-0.691392	9.49604e-09	3.35464e-07
ENSMUSG00000032244	Fem1b	-0.412487	9.48735e-09	3.35464e-07
ENSMUSG00000047238	Mageh1	-0.482637	1.02514e-08	3.61438e-07
ENSMUSG00000105558	Gm5855	-1.37436	1.04775e-08	3.68684e-07
ENSMUSG00000029875	Ccdc184	-1.37059	1.05402e-08	3.70165e-07
ENSMUSG00000087022	9130024F11Rik	-0.805682	1.07451e-08	3.76623e-07
ENSMUSG00000037364	Srrt	-0.471823	1.08007e-08	3.77835e-07
ENSMUSG00000033762	Recql4	0.68882	1.08772e-08	3.79769e-07
ENSMUSG00000022174	Dad1	-0.735358	1.11636e-08	3.89015e-07
ENSMUSG00000050088	1600012H06Rik	-0.684381	1.12538e-08	3.91396e-07
ENSMUSG00000020444	Guk1	0.588585	1.12956e-08	3.9209e-07
ENSMUSG00000027801	Tm4sf4	-2.04598	1.13979e-08	3.94877e-07
ENSMUSG00000028223	Decr1	0.996351	1.14574e-08	3.96175e-07
ENSMUSG00000022003	Slc25a30	1.00424	1.18131e-08	4.07688e-07
ENSMUSG00000022216	Psme1	-0.369863	1.20652e-08	4.15503e-07
ENSMUSG00000033061	Resp18	-0.560549	1.20859e-08	4.15503e-07
ENSMUSG00000030602	Pak4	-0.420602	1.22296e-08	4.19643e-07
ENSMUSG00000008226	Scrn3	1.06528	1.30301e-08	4.46258e-07
ENSMUSG00000052681	Rap1b	-0.510842	1.32141e-08	4.51696e-07
ENSMUSG00000015749	Anp32e	-0.383506	1.35966e-08	4.63889e-07
ENSMUSG00000022469	Rapgef3	-2.24256	1.38566e-08	4.71861e-07
ENSMUSG00000042408	Zmym6	0.704445	1.39118e-08	4.72843e-07
ENSMUSG00000028965	Tnfrsf9	-1.3505	1.395e-08	4.73244e-07
ENSMUSG00000113165	Gm47863	1.58545	1.40218e-08	4.74783e-07
ENSMUSG00000025551	Fgf14	-0.660572	1.41344e-08	4.77696e-07
ENSMUSG00000055026	Gabrg3	-2.889	1.42339e-08	4.80153e-07
ENSMUSG00000051527	Usp29	-0.460812	1.4527e-08	4.89121e-07
ENSMUSG00000010086	Rnf112	-0.543262	1.49372e-08	5.0199e-07
ENSMUSG00000026723	Trdmt1	1.00411	1.51191e-08	5.07154e-07
ENSMUSG00000026021	Sumo1	-0.499476	1.53076e-08	5.1252e-07
ENSMUSG00000031090	Nadsyn1	0.677375	1.53665e-08	5.13532e-07
ENSMUSG00000029201	Ugdh	-0.749306	1.54966e-08	5.16919e-07
ENSMUSG00000071866	Ppia	-0.380547	1.56248e-08	5.20228e-07
ENSMUSG00000019461	Plscr3	-0.616768	1.57976e-08	5.24774e-07
ENSMUSG00000028683	Eif2b3	0.724893	1.58198e-08	5.24774e-07
ENSMUSG00000025269	Apex2	-0.720413	1.59086e-08	5.26746e-07
ENSMUSG00000029432	Nipsnap2	1.01297	1.65685e-08	5.47583e-07
ENSMUSG00000054770	Kctd18	0.859362	1.66047e-08	5.47772e-07
ENSMUSG00000045934	Mtmr11	-0.680483	1.70053e-08	5.59958e-07
ENSMUSG00000034192	Lsm3	-0.552418	1.71916e-08	5.65056e-07
ENSMUSG00000056501	Cebpb	1.46153	1.74474e-08	5.72416e-07
ENSMUSG00000039057	Myo16	-2.08666	1.78556e-08	5.84739e-07
ENSMUSG00000037544	Dlgap5	-0.570668	1.79139e-08	5.85578e-07
ENSMUSG00000026523	Wdr64	-6.37867	1.79813e-08	5.86713e-07
ENSMUSG00000018900	Slc22a5	0.585434	1.84208e-08	5.99962e-07
ENSMUSG00000004798	Ulk2	0.5619	1.84764e-08	6.00685e-07
ENSMUSG00000026615	Eprs	0.753156	1.86448e-08	6.05063e-07
ENSMUSG00000035069	Oma1	1.17336	1.91782e-08	6.21249e-07
ENSMUSG00000032330	Cox7a2	-0.520918	1.9311e-08	6.23299e-07
ENSMUSG00000035246	Pcyt1b	-0.888643	1.9303e-08	6.23299e-07
ENSMUSG00000066643	Wdr35	-0.410978	1.99889e-08	6.44024e-07
ENSMUSG00000034591	Slc41a2	-0.656783	2.03588e-08	6.54765e-07
ENSMUSG00000043421	Hilpda	-1.19609	2.04913e-08	6.57847e-07
ENSMUSG00000056592	Zfp658	-0.68654	2.10333e-08	6.74043e-07
ENSMUSG00000019773	Fbxo5	-0.555928	2.14469e-08	6.86072e-07
ENSMUSG00000035864	Syt1	0.528078	2.17455e-08	6.93899e-07
ENSMUSG00000110469	Gm10358	-1.4587	2.17689e-08	6.93899e-07
ENSMUSG00000025221	Kcnip2	-1.03517	2.18495e-08	6.95234e-07
ENSMUSG00000004069	Dnaja3	0.595937	2.20904e-08	7.01654e-07
ENSMUSG00000000078	Klf6	-0.607805	2.24676e-08	7.12374e-07
ENSMUSG00000015243	Abca1	-0.906851	2.25222e-08	7.12845e-07
ENSMUSG00000020612	Prkar1a	-0.543501	2.29743e-08	7.24993e-07
ENSMUSG00000028019	Pdgfc	-1.72398	2.29868e-08	7.24993e-07
ENSMUSG00000014554	Dguok	0.798509	2.41695e-08	7.60958e-07
ENSMUSG00000028552	Eps15	0.686386	2.43665e-08	7.65817e-07
ENSMUSG00000059811	Atl2	-0.469375	2.48998e-08	7.81211e-07
ENSMUSG00000089917	Uckl1	0.668798	2.57675e-08	8.07021e-07
ENSMUSG00000038291	Snx25	-0.510583	2.59711e-08	8.1198e-07
ENSMUSG00000020308	Tpgs1	-0.533834	2.65883e-08	8.29833e-07
ENSMUSG00000000056	Narf	-0.683717	2.73109e-08	8.50905e-07
ENSMUSG00000035227	Spcs2	-0.423258	2.8242e-08	8.78391e-07
ENSMUSG00000026773	Pfkfb3	-1.49398	2.8858e-08	8.95996e-07
ENSMUSG00000048439	Nupl2	0.749944	2.90668e-08	9.00921e-07
ENSMUSG00000029752	Asns	0.823036	2.95596e-08	9.14616e-07
ENSMUSG00000021587	Pcsk1	-0.955132	3.05886e-08	9.42019e-07
ENSMUSG00000029438	Bcl7a	0.441196	3.06301e-08	9.42019e-07
ENSMUSG00000032815	Fanca	0.752829	3.06553e-08	9.42019e-07
ENSMUSG00000041609	Bicdl1	-0.495469	3.06307e-08	9.42019e-07
ENSMUSG00000024232	Bambi	-0.645855	3.07654e-08	9.43788e-07
ENSMUSG00000040596	Pogk	0.669728	3.09618e-08	9.4819e-07
ENSMUSG00000043639	Rbm20	-1.1885	3.1711e-08	9.6948e-07
ENSMUSG00000005667	Mthfd2	1.1555	3.29536e-08	1.00576e-06
ENSMUSG00000028793	Rnf19b	0.506012	3.41047e-08	1.03912e-06
ENSMUSG00000066191	Anks6	0.545132	3.46352e-08	1.0535e-06
ENSMUSG00000018677	Slc25a39	0.600158	3.50699e-08	1.06491e-06
ENSMUSG00000030654	Arl6ip1	-0.360492	3.59442e-08	1.08962e-06
ENSMUSG00000003814	Calr	-0.605636	3.62096e-08	1.09581e-06
ENSMUSG00000027220	Syt13	-0.841151	3.66115e-08	1.10611e-06
ENSMUSG00000029544	Cabp1	0.876584	3.76994e-08	1.13707e-06
ENSMUSG00000019849	Prep	-0.488947	3.82105e-08	1.15046e-06
ENSMUSG00000096457	Gm10147	-9.0632	3.82718e-08	1.15046e-06
ENSMUSG00000036769	Wdr44	-0.372214	4.00674e-08	1.20242e-06
ENSMUSG00000025236	Adpgk	0.613488	4.04478e-08	1.21181e-06
ENSMUSG00000050697	Prkaa1	-0.379017	4.07854e-08	1.21989e-06
ENSMUSG00000021377	Dek	-0.293361	4.1125e-08	1.228e-06
ENSMUSG00000040370	Etfrf1	0.713464	4.17451e-08	1.24445e-06
ENSMUSG00000032531	Amotl2	0.977299	4.19358e-08	1.24806e-06
ENSMUSG00000031901	Dus2	1.15264	4.279e-08	1.27137e-06
ENSMUSG00000054383	Pnma1	-1.09819	4.38598e-08	1.301e-06
ENSMUSG00000019791	Hint3	0.634377	4.42503e-08	1.31042e-06
ENSMUSG00000020115	Tbk1	-0.519283	4.451e-08	1.31594e-06
ENSMUSG00000027350	Chgb	-1.25542	4.48966e-08	1.32519e-06
ENSMUSG00000021193	Pitrm1	0.55333	4.60654e-08	1.35745e-06
ENSMUSG00000043290	Zfp784	1.01565	4.76955e-08	1.40089e-06
ENSMUSG00000053819	Camk2d	1.01185	4.76319e-08	1.40089e-06
ENSMUSG00000037706	Cd81	-0.736791	4.82603e-08	1.41516e-06
ENSMUSG00000048216	Gpr85	0.643097	4.90975e-08	1.43736e-06
ENSMUSG00000010025	Aldh3a2	0.455943	4.92338e-08	1.43901e-06
ENSMUSG00000006494	Pdk1	-1.21876	4.98158e-08	1.45365e-06
ENSMUSG00000030909	Anks4b	-1.60165	5.08183e-08	1.48049e-06
ENSMUSG00000047161	Chst9	-1.20268	5.28939e-08	1.53676e-06
ENSMUSG00000052253	Zfp622	-0.77967	5.29208e-08	1.53676e-06
ENSMUSG00000037325	Bbs7	0.770658	5.32713e-08	1.54444e-06
ENSMUSG00000043510	Hscb	0.898339	5.34524e-08	1.54719e-06
ENSMUSG00000027652	Ralgapb	0.479329	5.49897e-08	1.58912e-06
ENSMUSG00000031605	Klhl2	-0.705039	5.52146e-08	1.59306e-06
ENSMUSG00000020389	Cdkl3	1.18409	5.56557e-08	1.60321e-06
ENSMUSG00000021928	Ebpl	0.913359	5.59856e-08	1.61012e-06
ENSMUSG00000006651	Aplp1	-0.42125	5.73666e-08	1.6472e-06
ENSMUSG00000061186	Sfmbt2	-2.37898	5.78869e-08	1.65949e-06
ENSMUSG00000009013	Dynll1	-0.85197	5.81583e-08	1.66461e-06
ENSMUSG00000108053	Gm43890	1.11871	5.82748e-08	1.66528e-06
ENSMUSG00000029177	Cenpa	-0.540305	6.25245e-08	1.78389e-06
ENSMUSG00000039058	Ak5	0.5704	6.27398e-08	1.78719e-06
ENSMUSG00000074981	Dcdc5	-1.5651	6.30673e-08	1.79367e-06
ENSMUSG00000028189	Ctbs	1.02373	6.3465e-08	1.80212e-06
ENSMUSG00000022824	Muc13	-2.18962	6.35885e-08	1.80278e-06
ENSMUSG00000038126	Mphosph9	0.620962	6.4261e-08	1.81897e-06
ENSMUSG00000053317	Sec61b	-0.837906	6.51637e-08	1.84162e-06
ENSMUSG00000030304	Ergic2	-0.506201	6.68136e-08	1.88528e-06
ENSMUSG00000020917	Acly	-0.65418	6.69722e-08	1.88679e-06
ENSMUSG00000017204	Gsdma	-1.85771	6.70961e-08	1.88731e-06
ENSMUSG00000014813	Stc1	-2.29325	6.97595e-08	1.95916e-06
ENSMUSG00000015839	Nfe2l2	0.701304	7.14469e-08	2.00342e-06
ENSMUSG00000049791	Fzd4	0.85267	7.1753e-08	2.00886e-06
ENSMUSG00000028292	Rars2	0.620456	7.19014e-08	2.00988e-06
ENSMUSG00000042042	Csgalnact2	0.545162	7.22169e-08	2.01556e-06
ENSMUSG00000076431	Sox4	-0.739847	7.25315e-08	2.0212e-06
ENSMUSG00000037275	Gemin5	0.581191	7.6027e-08	2.11532e-06
ENSMUSG00000037151	Lrrc20	0.765969	7.67582e-08	2.13236e-06
ENSMUSG00000020577	Tspan13	-0.67872	7.82685e-08	2.17095e-06
ENSMUSG00000051747	Ttn	-3.16647	7.88431e-08	2.18352e-06
ENSMUSG00000107092	Gm7993	0.825616	7.96966e-08	2.20375e-06
ENSMUSG00000023092	Fhl1	-0.603341	8.1063e-08	2.23809e-06
ENSMUSG00000021453	Gadd45g	-0.552886	8.25861e-08	2.27664e-06
ENSMUSG00000021484	Lman2	-0.441299	8.35459e-08	2.29301e-06
ENSMUSG00000029765	Plxna4	-0.822079	8.35633e-08	2.29301e-06
ENSMUSG00000046079	Lrrc8d	0.746976	8.33677e-08	2.29301e-06
ENSMUSG00000021144	Mta1	0.814328	8.69748e-08	2.38298e-06
ENSMUSG00000034573	Ptpn13	0.506609	8.75779e-08	2.39584e-06
ENSMUSG00000027796	Smad9	0.575224	8.83372e-08	2.41294e-06
ENSMUSG00000031673	Cdh11	-0.553824	8.8903e-08	2.4247e-06
ENSMUSG00000035704	Alg8	0.813127	8.90973e-08	2.42631e-06
ENSMUSG00000029207	Apbb2	0.560468	9.07606e-08	2.46786e-06
ENSMUSG00000046330	Rpl37a	-0.433553	9.14839e-08	2.48377e-06
ENSMUSG00000071551	Akr1c19	-1.41777	9.16631e-08	2.48419e-06
ENSMUSG00000074582	Arfgef2	0.444673	9.17763e-08	2.48419e-06
ENSMUSG00000047945	Marcksl1	-0.630665	9.19811e-08	2.48598e-06
ENSMUSG00000073616	Cops9	-0.443288	9.42666e-08	2.54392e-06
ENSMUSG00000079588	Tmem182	-1.17415	9.50933e-08	2.56238e-06
ENSMUSG00000096620	Gm5169	4.39536	9.59689e-08	2.5821e-06
ENSMUSG00000044156	Hepacam2	-1.10906	9.70202e-08	2.60648e-06
ENSMUSG00000021591	Glrx	-0.928644	9.72573e-08	2.60894e-06
ENSMUSG00000020163	Uqcr11	-0.692983	9.76687e-08	2.61606e-06
ENSMUSG00000106379	Lhfpl3	1.13328	1.00391e-07	2.68497e-06
ENSMUSG00000026380	Tfcp2l1	1.38382	1.00611e-07	2.68686e-06
ENSMUSG00000074781	Ube2n	-0.635328	1.04438e-07	2.78492e-06
ENSMUSG00000032940	Rbm11	1.14043	1.06836e-07	2.84462e-06
ENSMUSG00000004961	Syt5	-0.633419	1.10962e-07	2.94923e-06
ENSMUSG00000034667	Xpot	0.994151	1.11093e-07	2.94923e-06
ENSMUSG00000024413	Npc1	0.644391	1.11616e-07	2.95873e-06
ENSMUSG00000036941	Elac1	0.714332	1.12056e-07	2.966e-06
ENSMUSG00000028645	Slc2a1	-1.88213	1.14859e-07	3.03573e-06
ENSMUSG00000028008	Asic5	-4.13813	1.16324e-07	3.06993e-06
ENSMUSG00000022020	Naa16	-0.679677	1.16534e-07	3.07094e-06
ENSMUSG00000029836	Cbx3	-0.350532	1.17015e-07	3.07911e-06
ENSMUSG00000049100	Pcdh10	-0.649501	1.17297e-07	3.08201e-06
ENSMUSG00000028150	Rorc	0.793561	1.18558e-07	3.10604e-06
ENSMUSG00000048644	Ctxn1	-0.886622	1.18464e-07	3.10604e-06
ENSMUSG00000022994	Adcy6	-0.542697	1.22155e-07	3.19562e-06
ENSMUSG00000039166	Akap7	0.535737	1.23464e-07	3.22517e-06
ENSMUSG00000043733	Ptpn11	0.226712	1.24824e-07	3.25594e-06
ENSMUSG00000071984	Fndc1	2.96846	1.25433e-07	3.26708e-06
ENSMUSG00000038128	Camk4	-0.711672	1.2598e-07	3.27657e-06
ENSMUSG00000051285	Pcmtd1	0.693753	1.28559e-07	3.33882e-06
ENSMUSG00000025810	Nrp1	-0.903141	1.28926e-07	3.34351e-06
ENSMUSG00000019861	Gopc	-0.348427	1.32634e-07	3.4347e-06
ENSMUSG00000109695	Gm31166	-2.52168	1.33313e-07	3.44732e-06
ENSMUSG00000015709	Arnt2	0.610902	1.36098e-07	3.51013e-06
ENSMUSG00000030870	Ubfd1	-0.451804	1.36134e-07	3.51013e-06
ENSMUSG00000040848	Sft2d2	0.354868	1.36945e-07	3.52598e-06
ENSMUSG00000085396	Firre	1.10236	1.39863e-07	3.59597e-06
ENSMUSG00000029009	Mthfr	0.427835	1.4193e-07	3.64388e-06
ENSMUSG00000006435	Neurl1a	-0.583887	1.45579e-07	3.73224e-06
ENSMUSG00000051934	Spats2	-0.617805	1.46053e-07	3.73903e-06
ENSMUSG00000040414	Slc25a28	0.477245	1.49395e-07	3.81914e-06
ENSMUSG00000067215	Usp51	-0.697049	1.49727e-07	3.82219e-06
ENSMUSG00000022285	Ywhaz	-0.54376	1.55976e-07	3.97605e-06
ENSMUSG00000079037	Prnp	-0.442014	1.57456e-07	4.0081e-06
ENSMUSG00000039197	Adk	-0.433898	1.59844e-07	4.06312e-06
ENSMUSG00000019889	Ptprk	-0.566883	1.60929e-07	4.08491e-06
ENSMUSG00000005374	Tbl2	-1.0547	1.64736e-07	4.14676e-06
ENSMUSG00000027400	Pdyn	-2.27455	1.6424e-07	4.14676e-06
ENSMUSG00000028863	Meaf6	0.460778	1.64752e-07	4.14676e-06
ENSMUSG00000035234	Abraxas1	0.672887	1.6455e-07	4.14676e-06
ENSMUSG00000055612	Cdca7	0.664978	1.64584e-07	4.14676e-06
ENSMUSG00000069874	Irgm2	1.09642	1.6387e-07	4.14676e-06
ENSMUSG00000004446	Bid	0.908822	1.68304e-07	4.22156e-06
ENSMUSG00000034906	Ncaph	-0.41742	1.68665e-07	4.22156e-06
ENSMUSG00000050312	Nsun3	0.70107	1.68593e-07	4.22156e-06
ENSMUSG00000062209	Erbb4	-1.28216	1.68518e-07	4.22156e-06
ENSMUSG00000046753	Ccdc66	0.654313	1.7062e-07	4.26456e-06
ENSMUSG00000042207	Kdm5b	-0.71166	1.71154e-07	4.27194e-06
ENSMUSG00000013822	Elof1	-0.675317	1.72886e-07	4.30918e-06
ENSMUSG00000045009	Prrt3	0.637277	1.74108e-07	4.33362e-06
ENSMUSG00000026958	Dpp7	0.849513	1.75425e-07	4.36035e-06
ENSMUSG00000003062	Stard3nl	0.736332	1.77555e-07	4.40719e-06
ENSMUSG00000018572	Phf23	-0.548106	1.82395e-07	4.51484e-06
ENSMUSG00000043518	Rai2	-1.33033	1.82218e-07	4.51484e-06
ENSMUSG00000034744	Nagk	0.418724	1.88577e-07	4.66143e-06
ENSMUSG00000091636	Akain1	0.985237	1.90482e-07	4.70206e-06
ENSMUSG00000021614	Vcan	-0.751365	1.90849e-07	4.70464e-06
ENSMUSG00000091337	Eid1	-0.613267	1.95404e-07	4.81031e-06
ENSMUSG00000019823	Mical1	-1.22525	1.96472e-07	4.82997e-06
ENSMUSG00000039372	Marchf4	-0.837369	1.97718e-07	4.85397e-06
ENSMUSG00000024663	Rab3il1	0.909768	1.99156e-07	4.88259e-06
ENSMUSG00000097248	Gm2694	-0.510141	2.03976e-07	4.99394e-06
ENSMUSG00000032743	Katnip	0.717755	2.05844e-07	5.02595e-06
ENSMUSG00000039850	Endov	0.770285	2.05779e-07	5.02595e-06
ENSMUSG00000059003	Grin2a	-2.25726	2.08704e-07	5.08886e-06
ENSMUSG00000013495	Tmem175	0.916228	2.10306e-07	5.12096e-06
ENSMUSG00000000171	Sdhd	-0.580523	2.11145e-07	5.12579e-06
ENSMUSG00000021572	Cep72	0.97182	2.11361e-07	5.12579e-06
ENSMUSG00000025066	Sfr1	-0.447628	2.10945e-07	5.12579e-06
ENSMUSG00000027890	Gstm4	0.992336	2.12458e-07	5.14544e-06
ENSMUSG00000031059	Ndufb11	-0.36454	2.1279e-07	5.14655e-06
ENSMUSG00000021697	Depdc1b	-0.609337	2.19968e-07	5.31299e-06
ENSMUSG00000026220	Slc16a14	1.82525	2.20461e-07	5.31774e-06
ENSMUSG00000078670	Fam174b	-0.340183	2.29714e-07	5.53348e-06
ENSMUSG00000054091	1810037I17Rik	-0.434644	2.37112e-07	5.70403e-06
ENSMUSG00000025170	Rab40b	1.58039	2.3818e-07	5.72207e-06
ENSMUSG00000069808	Tlcd3a	-0.471786	2.42227e-07	5.81151e-06
ENSMUSG00000023022	Lima1	0.971821	2.44319e-07	5.85388e-06
ENSMUSG00000022076	Klhl1	-0.791615	2.45262e-07	5.86082e-06
ENSMUSG00000052712	BC004004	0.594331	2.45115e-07	5.86082e-06
ENSMUSG00000027447	Cst3	-0.461752	2.49276e-07	5.9488e-06
ENSMUSG00000035637	Grhpr	-0.94934	2.51151e-07	5.98559e-06
ENSMUSG00000029916	Agk	0.546391	2.55083e-07	6.07124e-06
ENSMUSG00000048106	4632415L05Rik	0.865237	2.58409e-07	6.14226e-06
ENSMUSG00000021843	Ktn1	0.532303	2.5971e-07	6.16503e-06
ENSMUSG00000024039	Cbs	-2.12119	2.63215e-07	6.23997e-06
ENSMUSG00000062296	Trank1	-2.49311	2.65284e-07	6.28071e-06
ENSMUSG00000066090	Insl5	-1.97428	2.68227e-07	6.34203e-06
ENSMUSG00000028447	Dctn3	-0.4347	2.6957e-07	6.36539e-06
ENSMUSG00000025764	Jade1	0.387624	2.70385e-07	6.37626e-06
ENSMUSG00000021963	Sap18	-0.69157	2.71515e-07	6.3945e-06
ENSMUSG00000027009	Itga4	-0.679625	2.75675e-07	6.48397e-06
ENSMUSG00000037313	Tacc3	-0.418485	2.77062e-07	6.50806e-06
ENSMUSG00000050705	2310061I04Rik	0.845505	2.8274e-07	6.63276e-06
ENSMUSG00000051977	Prdm9	0.837609	2.84316e-07	6.66102e-06
ENSMUSG00000020462	Cfap36	-0.425855	2.89163e-07	6.76574e-06
ENSMUSG00000034842	Art3	-1.8853	2.92184e-07	6.82752e-06
ENSMUSG00000003824	Syce2	-1.06085	2.93857e-07	6.85769e-06
ENSMUSG00000027811	4930579G24Rik	-0.430038	2.96662e-07	6.91415e-06
ENSMUSG00000093661	Eif4e3	-0.544297	3.04684e-07	7.0919e-06
ENSMUSG00000042116	Vwa1	-1.20659	3.05534e-07	7.10248e-06
ENSMUSG00000034165	Ccnd3	-0.410916	3.07558e-07	7.14027e-06
ENSMUSG00000035960	Apex1	-0.576139	3.08035e-07	7.14212e-06
ENSMUSG00000008393	Carhsp1	-0.549212	3.15171e-07	7.29815e-06
ENSMUSG00000020918	Kat2a	0.403242	3.18325e-07	7.36168e-06
ENSMUSG00000054708	Ankrd24	0.692227	3.19117e-07	7.3705e-06
ENSMUSG00000028538	St3gal3	0.572422	3.25244e-07	7.50234e-06
ENSMUSG00000027699	Ect2	-0.355478	3.31177e-07	7.62941e-06
ENSMUSG00000025358	Cdk2	-0.489921	3.33066e-07	7.66307e-06
ENSMUSG00000030208	Emp1	-0.71793	3.39235e-07	7.79502e-06
ENSMUSG00000031202	Rab39b	0.583346	3.46395e-07	7.94936e-06
ENSMUSG00000058690	Ccser2	0.486004	3.47203e-07	7.95772e-06
ENSMUSG00000041798	Gck	-0.978007	3.51704e-07	8.05062e-06
ENSMUSG00000116378	Gcat	-1.41782	3.54015e-07	8.09319e-06
ENSMUSG00000021792	Prxl2a	1.87142	3.59965e-07	8.20831e-06
ENSMUSG00000027002	Nckap1	0.22916	3.59586e-07	8.20831e-06
ENSMUSG00000044098	Rsbn1	-0.612463	3.61733e-07	8.23642e-06
ENSMUSG00000109473	B930025P03Rik	-2.75217	3.62116e-07	8.23642e-06
ENSMUSG00000005981	Trap1	0.425078	3.62804e-07	8.24163e-06
ENSMUSG00000040842	Szrd1	-0.345684	3.71673e-07	8.43242e-06
ENSMUSG00000029088	Kcnip4	0.774984	3.73139e-07	8.455e-06
ENSMUSG00000078695	Cisd3	-0.535772	3.78212e-07	8.55913e-06
ENSMUSG00000026728	Vim	-1.15021	3.80468e-07	8.59935e-06
ENSMUSG00000061911	Myt1l	-0.952017	3.87335e-07	8.74354e-06
ENSMUSG00000055976	Cldn23	-0.489581	3.93649e-07	8.87491e-06
ENSMUSG00000058248	Kcnh1	-0.489393	3.95579e-07	8.90722e-06
ENSMUSG00000000439	Mkrn2	0.756472	4.02153e-07	9.0326e-06
ENSMUSG00000026421	Csrp1	-0.383765	4.01844e-07	9.0326e-06
ENSMUSG00000021850	ccdc198	-3.3485	4.14544e-07	9.29926e-06
ENSMUSG00000059248	Septin9	-0.637025	4.22553e-07	9.4671e-06
ENSMUSG00000029193	Cckar	-2.39287	4.28948e-07	9.59837e-06
ENSMUSG00000020402	Vdac1	-0.664267	4.30027e-07	9.61055e-06
ENSMUSG00000022849	Hspbap1	1.6039	4.31665e-07	9.63516e-06
ENSMUSG00000006699	Cdc42	-0.443042	4.34034e-07	9.6649e-06
ENSMUSG00000028413	B4galt1	-0.595719	4.34075e-07	9.6649e-06
ENSMUSG00000019054	Fis1	-0.552892	4.41556e-07	9.81928e-06
ENSMUSG00000043192	Gpi-ps	-1.02928	4.47883e-07	9.94765e-06
ENSMUSG00000106986	Gm42887	-1.1236	4.50713e-07	9.99814e-06
ENSMUSG00000096917	2500002B13Rik	-1.96563	4.51802e-07	1.00099e-05
ENSMUSG00000021796	Bmpr1a	-0.434027	4.54705e-07	1.00419e-05
ENSMUSG00000054611	Kdm2a	-0.480723	4.54924e-07	1.00419e-05
ENSMUSG00000107476	Zfp862-ps	0.771363	4.54304e-07	1.00419e-05
ENSMUSG00000032776	Mctp2	-0.66627	4.68309e-07	1.0312e-05
ENSMUSG00000042156	Dzip1	0.875116	4.67847e-07	1.0312e-05
ENSMUSG00000001120	Pcbp3	0.392932	4.71905e-07	1.03784e-05
ENSMUSG00000026254	Eif4e2	-0.527366	4.72905e-07	1.03877e-05
ENSMUSG00000021072	Tmx1	-0.374634	4.76116e-07	1.04455e-05
ENSMUSG00000056895	H2bu2	-0.334832	4.80651e-07	1.05321e-05
ENSMUSG00000009772	Nuak2	-0.671468	4.83619e-07	1.05842e-05
ENSMUSG00000022814	Umps	-0.386261	4.86733e-07	1.06394e-05
ENSMUSG00000104303	Gm36976	-0.816922	4.90841e-07	1.07161e-05
ENSMUSG00000101431	Gm7901	1.26181	4.96768e-07	1.08323e-05
ENSMUSG00000039530	NA	-0.511635	5.02537e-07	1.09448e-05
ENSMUSG00000030058	Copg1	-0.407119	5.07769e-07	1.10454e-05
ENSMUSG00000055421	Pcdh9	-0.787066	5.15398e-07	1.11977e-05
ENSMUSG00000028156	Eif4e	-0.587763	5.16499e-07	1.12081e-05
ENSMUSG00000035678	Tnfsf9	-0.751963	5.20219e-07	1.12752e-05
ENSMUSG00000043572	Pars2	0.815198	5.21511e-07	1.12896e-05
ENSMUSG00000028020	Glrb	0.562167	5.26234e-07	1.13781e-05
ENSMUSG00000032316	Clk3	-0.541461	5.30425e-07	1.14411e-05
ENSMUSG00000037525	Bcdin3d	0.503091	5.3018e-07	1.14411e-05
ENSMUSG00000039463	Slc9a8	0.721142	5.39488e-07	1.16226e-05
ENSMUSG00000054051	Ercc6	0.615576	5.60417e-07	1.2059e-05
ENSMUSG00000021238	Aldh6a1	0.907558	5.63328e-07	1.20929e-05
ENSMUSG00000046178	Nxph1	-0.647774	5.63336e-07	1.20929e-05
ENSMUSG00000048285	Frmd6	0.715815	5.64228e-07	1.20975e-05
ENSMUSG00000035456	Prdm8	-0.982589	5.66899e-07	1.21403e-05
ENSMUSG00000029622	Arpc1b	-0.548376	5.71137e-07	1.22165e-05
ENSMUSG00000040276	Pacsin1	0.761531	5.72926e-07	1.22401e-05
ENSMUSG00000000202	Btbd17	-2.02407	5.87463e-07	1.25358e-05
ENSMUSG00000027469	Tpx2	-0.448458	5.88867e-07	1.25508e-05
ENSMUSG00000028743	Akr7a5	0.438974	5.92802e-07	1.26197e-05
ENSMUSG00000096054	Syne1	0.673584	5.94927e-07	1.265e-05
ENSMUSG00000035835	Plppr3	-0.622418	5.97111e-07	1.26814e-05
ENSMUSG00000057182	Scn3a	-0.888912	6.27775e-07	1.33168e-05
ENSMUSG00000007815	Rhoa	-0.360526	6.29331e-07	1.33341e-05
ENSMUSG00000025665	Rps6ka6	-0.393482	6.56261e-07	1.38883e-05
ENSMUSG00000034566	Atp5h	-0.506665	6.67551e-07	1.41106e-05
ENSMUSG00000071669	Snx29	0.995955	6.82467e-07	1.44089e-05
ENSMUSG00000038690	Atp5j2	-0.561431	6.97392e-07	1.47067e-05
ENSMUSG00000018849	Wwc1	0.902594	7.00032e-07	1.4745e-05
ENSMUSG00000031104	Rab33a	-1.23229	7.02614e-07	1.47735e-05
ENSMUSG00000038292	Kash5	2.57706	7.03032e-07	1.47735e-05
ENSMUSG00000033207	Mamdc2	2.2529	7.10865e-07	1.49207e-05
ENSMUSG00000040618	Pck2	0.900321	7.13378e-07	1.49559e-05
ENSMUSG00000017288	Vps53	-0.373683	7.17161e-07	1.50177e-05
ENSMUSG00000028825	Rhd	-1.31649	7.19624e-07	1.50517e-05
ENSMUSG00000027387	Zc3h8	0.738871	7.21831e-07	1.50803e-05
ENSMUSG00000005505	Kbtbd4	-0.473513	7.23472e-07	1.5097e-05
ENSMUSG00000024029	Tff3	-1.18687	7.26319e-07	1.51388e-05
ENSMUSG00000014232	Cluap1	0.603696	7.38901e-07	1.53654e-05
ENSMUSG00000028551	Cdkn2c	-0.7043	7.38786e-07	1.53654e-05
ENSMUSG00000026103	Gls	0.269425	7.48384e-07	1.55446e-05
ENSMUSG00000004508	Gab2	1.12324	7.52999e-07	1.56223e-05
ENSMUSG00000029312	Klhl8	0.669559	7.72412e-07	1.60066e-05
ENSMUSG00000109203	Gm32849	-1.48436	7.80596e-07	1.61575e-05
ENSMUSG00000029250	Polr2b	-0.418468	7.81888e-07	1.61656e-05
ENSMUSG00000058351	Smim4	-0.673108	7.90721e-07	1.63294e-05
ENSMUSG00000029090	Adgra3	0.421543	7.92933e-07	1.63563e-05
ENSMUSG00000026404	Ddx59	1.01364	7.94685e-07	1.63736e-05
ENSMUSG00000042680	Garem1	0.670423	7.98795e-07	1.64206e-05
ENSMUSG00000057388	Mrpl18	-0.680102	7.98496e-07	1.64206e-05
ENSMUSG00000038507	Parp12	0.600708	8.07405e-07	1.65786e-05
ENSMUSG00000000392	Fap	-1.95056	8.10122e-07	1.65964e-05
ENSMUSG00000039994	Timeless	0.524216	8.09565e-07	1.65964e-05
ENSMUSG00000049686	Orai1	1.11302	8.27443e-07	1.69319e-05
ENSMUSG00000036188	Ankmy2	0.507043	8.30761e-07	1.69804e-05
ENSMUSG00000040945	Rcc2	0.354614	8.34892e-07	1.70455e-05
ENSMUSG00000053684	BC048403	0.920518	8.7034e-07	1.7749e-05
ENSMUSG00000010095	Slc3a2	0.88016	8.77788e-07	1.78603e-05
ENSMUSG00000024571	Gm16286	-0.335334	8.77607e-07	1.78603e-05
ENSMUSG00000022724	Riox2	0.844117	8.82212e-07	1.793e-05
ENSMUSG00000022043	Trim35	0.529237	8.89527e-07	1.80582e-05
ENSMUSG00000019433	Gipc1	0.513765	8.92376e-07	1.80956e-05
ENSMUSG00000033857	Engase	0.822223	8.95438e-07	1.81372e-05
ENSMUSG00000084938	BB557941	1.68358	9.12547e-07	1.84629e-05
ENSMUSG00000036093	Arl5a	-0.490648	9.18127e-07	1.85549e-05
ENSMUSG00000038530	Rgs4	-1.6092	9.27652e-07	1.87263e-05
ENSMUSG00000015222	Map2	-0.405638	9.29436e-07	1.87412e-05
ENSMUSG00000014867	Surf4	-0.482159	9.35694e-07	1.88462e-05
ENSMUSG00000091931	Gon7	-0.57335	9.56306e-07	1.92398e-05
ENSMUSG00000036752	Tubb4b	-0.693143	9.78785e-07	1.967e-05
ENSMUSG00000060935	Tmem263	-0.474885	9.82865e-07	1.97299e-05
ENSMUSG00000039096	Rsad1	0.823926	9.9836e-07	2.00185e-05
ENSMUSG00000075132	Olfr1173	-1.07123	1.01163e-06	2.0262e-05
ENSMUSG00000014547	Wdfy2	0.612079	1.01509e-06	2.03086e-05
ENSMUSG00000009741	Ubp1	0.481555	1.02261e-06	2.04198e-05
ENSMUSG00000020646	Mboat2	-0.727341	1.02292e-06	2.04198e-05
ENSMUSG00000027330	Cdc25b	-0.500591	1.02423e-06	2.04231e-05
ENSMUSG00000037624	Kcnk2	-1.19961	1.04296e-06	2.07735e-05
ENSMUSG00000009487	Otog	4.1183	1.0456e-06	2.0803e-05
ENSMUSG00000102204	Gm36958	-0.859809	1.06568e-06	2.11791e-05
ENSMUSG00000024258	Polr2d	-0.618019	1.0696e-06	2.12335e-05
ENSMUSG00000070287	Slc35g2	-0.581219	1.08793e-06	2.15735e-05
ENSMUSG00000047866	Lonp2	0.559668	1.09387e-06	2.16672e-05
ENSMUSG00000030255	Sspn	2.08857	1.10171e-06	2.17986e-05
ENSMUSG00000001983	Taco1	0.606977	1.10762e-06	2.18913e-05
ENSMUSG00000028273	Pdlim5	-0.355157	1.13547e-06	2.24171e-05
ENSMUSG00000047344	Lancl3	-1.43495	1.13775e-06	2.24373e-05
ENSMUSG00000002329	Mdp1	0.66944	1.14992e-06	2.26525e-05
ENSMUSG00000034998	Foxn2	0.501854	1.15338e-06	2.26958e-05
ENSMUSG00000039835	Nhsl1	-1.46962	1.16172e-06	2.28348e-05
ENSMUSG00000099519	Gm29253	5.96201	1.16684e-06	2.29104e-05
ENSMUSG00000055401	Fbxo6	0.837636	1.18284e-06	2.31992e-05
ENSMUSG00000060860	Ube2s	-0.432531	1.19376e-06	2.33877e-05
ENSMUSG00000003762	Coq8b	-0.628009	1.20019e-06	2.348e-05
ENSMUSG00000048388	Fam171b	0.4677	1.20108e-06	2.348e-05
ENSMUSG00000008305	Tle1	-0.379917	1.20587e-06	2.35462e-05
ENSMUSG00000092116	Gm10320	-1.00901	1.20722e-06	2.35462e-05
ENSMUSG00000117310	Ptp4a1	0.525929	1.20841e-06	2.35462e-05
ENSMUSG00000027709	Mccc1	1.03888	1.21128e-06	2.35766e-05
ENSMUSG00000114924	Gm38408	-1.4469	1.21618e-06	2.36463e-05
ENSMUSG00000029465	Arpc3	-0.605734	1.22361e-06	2.37651e-05
ENSMUSG00000024063	Lbh	-0.491417	1.23655e-06	2.39904e-05
ENSMUSG00000048922	Cdca2	-0.400258	1.24282e-06	2.4086e-05
ENSMUSG00000035342	Lzts2	0.956812	1.24764e-06	2.41534e-05
ENSMUSG00000057396	Zfp759	1.02591	1.26313e-06	2.44269e-05
ENSMUSG00000037787	Coa8	0.525611	1.26903e-06	2.45145e-05
ENSMUSG00000029343	Crybb1	-1.91796	1.27622e-06	2.46269e-05
ENSMUSG00000057897	Camk2b	-0.537041	1.28065e-06	2.46859e-05
ENSMUSG00000001687	Ubl3	-0.38269	1.30848e-06	2.51953e-05
ENSMUSG00000033488	Cryzl2	-1.19819	1.31628e-06	2.53182e-05
ENSMUSG00000030098	Grip2	1.4139	1.34192e-06	2.57839e-05
ENSMUSG00000046688	Tifa	-0.694206	1.35309e-06	2.59705e-05
ENSMUSG00000019864	Rtn4ip1	0.784367	1.36827e-06	2.62339e-05
ENSMUSG00000035181	Heatr5a	0.418599	1.37181e-06	2.62738e-05
ENSMUSG00000026224	4933407L21Rik	-2.2309	1.38131e-06	2.64275e-05
ENSMUSG00000021696	Elovl7	-0.47025	1.40016e-06	2.67596e-05
ENSMUSG00000030590	Fam98c	0.440286	1.41366e-06	2.69888e-05
ENSMUSG00000028249	Sdcbp	-0.522568	1.43429e-06	2.73537e-05
ENSMUSG00000039199	Zdhhc1	0.993778	1.45283e-06	2.76778e-05
ENSMUSG00000021211	Akr1c12	-0.887345	1.4631e-06	2.78439e-05
ENSMUSG00000043770	Gm12481	-0.79408	1.47326e-06	2.80075e-05
ENSMUSG00000054428	Atpif1	-0.482853	1.51101e-06	2.86949e-05
ENSMUSG00000079487	Med12	0.476698	1.5149e-06	2.87382e-05
ENSMUSG00000046027	Stard5	0.690542	1.51927e-06	2.87907e-05
ENSMUSG00000087260	Lamtor5	-0.461593	1.55224e-06	2.93846e-05
ENSMUSG00000000223	Drp2	1.73792	1.60979e-06	3.0416e-05
ENSMUSG00000020448	Rnf185	0.542158	1.61012e-06	3.0416e-05
ENSMUSG00000034487	Poglut3	0.503713	1.62307e-06	3.05963e-05
ENSMUSG00000051359	Ncald	-0.855441	1.62286e-06	3.05963e-05
ENSMUSG00000040536	Necab1	-0.633752	1.64744e-06	3.1023e-05
ENSMUSG00000034157	Cipc	0.477379	1.67042e-06	3.14228e-05
ENSMUSG00000021981	Cab39l	0.484261	1.67546e-06	3.14847e-05
ENSMUSG00000027883	Gpsm2	0.408388	1.69387e-06	3.17972e-05
ENSMUSG00000050556	Kcnb1	-0.631604	1.71357e-06	3.21335e-05
ENSMUSG00000028458	Tesk1	0.586226	1.71573e-06	3.21405e-05
ENSMUSG00000047221	Fam185a	-0.698278	1.74585e-06	3.26706e-05
ENSMUSG00000021306	Gpr137b	0.894733	1.75331e-06	3.27418e-05
ENSMUSG00000039648	Kyat1	0.790925	1.75284e-06	3.27418e-05
ENSMUSG00000065954	Tacc1	0.503812	1.75943e-06	3.28219e-05
ENSMUSG00000028811	Yars	0.543666	1.77757e-06	3.30915e-05
ENSMUSG00000039191	Rbpj	-0.534425	1.77634e-06	3.30915e-05
ENSMUSG00000021260	Hhipl1	3.55688	1.79769e-06	3.34314e-05
ENSMUSG00000118356	Gm50353	-2.01461	1.81205e-06	3.36636e-05
ENSMUSG00000110344	Gm45716	-1.18245	1.83962e-06	3.41405e-05
ENSMUSG00000003153	Slc2a3	-0.963622	1.84518e-06	3.42082e-05
ENSMUSG00000019797	Mtres1	0.528351	1.85398e-06	3.4336e-05
ENSMUSG00000028226	Mmp16	0.890356	1.85995e-06	3.4411e-05
ENSMUSG00000028799	Zfp362	0.934379	1.86644e-06	3.44955e-05
ENSMUSG00000064264	Zfp428	0.636075	1.87259e-06	3.45735e-05
ENSMUSG00000026455	Klhl12	0.552465	1.88444e-06	3.4721e-05
ENSMUSG00000039246	Lyplal1	0.659315	1.88267e-06	3.4721e-05
ENSMUSG00000048482	Bdnf	-0.677525	1.8889e-06	3.47674e-05
ENSMUSG00000021709	Erbin	0.356137	1.98258e-06	3.64542e-05
ENSMUSG00000038612	Mcl1	-0.397592	1.98951e-06	3.65443e-05
ENSMUSG00000035890	Rnf126	-0.615923	1.99908e-06	3.65703e-05
ENSMUSG00000046718	Bst2	1.4023	1.99321e-06	3.65703e-05
ENSMUSG00000050663	Trhde	-1.4661	1.99812e-06	3.65703e-05
ENSMUSG00000063873	Slc24a3	-0.959097	1.997e-06	3.65703e-05
ENSMUSG00000019579	Mydgf	-0.373204	2.0148e-06	3.68204e-05
ENSMUSG00000023939	Mrpl14	-0.501354	2.02486e-06	3.68915e-05
ENSMUSG00000028415	Spink4	-2.37774	2.02354e-06	3.68915e-05
ENSMUSG00000037278	Tmem97	-0.655244	2.02292e-06	3.68915e-05
ENSMUSG00000016252	Atp5e	-0.453426	2.03208e-06	3.6948e-05
ENSMUSG00000033900	Map9	-0.417859	2.03138e-06	3.6948e-05
ENSMUSG00000070939	Tgfbrap1	0.409445	2.07017e-06	3.76024e-05
ENSMUSG00000026519	Tmem63a	-0.747302	2.07304e-06	3.76166e-05
ENSMUSG00000031609	Sap30	-0.981672	2.09078e-06	3.79002e-05
ENSMUSG00000029263	Pigg	0.479069	2.10075e-06	3.80424e-05
ENSMUSG00000053012	Krcc1	0.818353	2.11014e-06	3.8174e-05
ENSMUSG00000032114	Slc37a4	-0.790683	2.15178e-06	3.8888e-05
ENSMUSG00000027242	Wdr76	-0.318194	2.15763e-06	3.89545e-05
ENSMUSG00000034121	Mks1	0.918251	2.18149e-06	3.93458e-05
ENSMUSG00000019278	Dpep1	-1.94479	2.19555e-06	3.95596e-05
ENSMUSG00000020435	Osbp2	1.2248	2.21283e-06	3.98309e-05
ENSMUSG00000021061	Sptb	0.931467	2.22101e-06	3.99382e-05
ENSMUSG00000017314	Mpp2	-0.570187	2.22752e-06	3.99983e-05
ENSMUSG00000068523	Gng5	0.704791	2.22882e-06	3.99983e-05
ENSMUSG00000044667	Plppr4	0.920124	2.23499e-06	4.00691e-05
ENSMUSG00000063410	Stk24	-0.321202	2.24916e-06	4.02828e-05
ENSMUSG00000032437	Stt3b	-0.318368	2.26282e-06	4.04714e-05
ENSMUSG00000049299	Trappc1	-0.685073	2.2642e-06	4.04714e-05
ENSMUSG00000039774	Galnt12	-0.534189	2.27208e-06	4.0572e-05
ENSMUSG00000041556	Fbxo2	-0.663001	2.28591e-06	4.07782e-05
ENSMUSG00000066357	Wdr6	-0.698526	2.29021e-06	4.08144e-05
ENSMUSG00000006299	Aamp	-0.33996	2.30013e-06	4.09506e-05
ENSMUSG00000047557	Lxn	-0.635317	2.34793e-06	4.17601e-05
ENSMUSG00000035963	Odf3l2	-2.10488	2.35682e-06	4.18766e-05
ENSMUSG00000036273	Lrrk2	0.935998	2.36102e-06	4.19099e-05
ENSMUSG00000018770	Atp5g3	-0.673774	2.36945e-06	4.20179e-05
ENSMUSG00000002944	Cd36	-1.21258	2.39381e-06	4.24079e-05
ENSMUSG00000020538	Srebf1	-0.45074	2.40325e-06	4.25098e-05
ENSMUSG00000063172	Hspb11	0.689341	2.40429e-06	4.25098e-05
ENSMUSG00000036023	Parp2	0.517798	2.41009e-06	4.25703e-05
ENSMUSG00000020381	Mrnip	0.498374	2.44296e-06	4.31085e-05
ENSMUSG00000078490	Cfap74	-0.645487	2.45448e-06	4.32693e-05
ENSMUSG00000030697	Ppp4c	-0.336476	2.46567e-06	4.34239e-05
ENSMUSG00000068749	Psma5	-0.409637	2.53684e-06	4.46334e-05
ENSMUSG00000027523	Gnas	-0.430342	2.58564e-06	4.54476e-05
ENSMUSG00000041130	Zfp598	0.506247	2.59066e-06	4.54911e-05
ENSMUSG00000038271	Iffo1	0.512381	2.5981e-06	4.55772e-05
ENSMUSG00000032733	Snx33	1.25843	2.60124e-06	4.55877e-05
ENSMUSG00000041671	Pyroxd1	0.738589	2.60562e-06	4.562e-05
ENSMUSG00000032615	Nt5m	0.443827	2.62375e-06	4.58926e-05
ENSMUSG00000038170	Pde4dip	0.376296	2.64628e-06	4.61966e-05
ENSMUSG00000090230	Gm16315	-2.90828	2.64389e-06	4.61966e-05
ENSMUSG00000032220	Myo1e	-1.2489	2.65563e-06	4.62905e-05
ENSMUSG00000112117	Rmst	0.92273	2.65682e-06	4.62905e-05
ENSMUSG00000000884	Gnb1l	0.770821	2.66824e-06	4.64444e-05
ENSMUSG00000086401	Gm15559	1.95634	2.67496e-06	4.65163e-05
ENSMUSG00000096472	Cdkn2d	-0.60222	2.6801e-06	4.65605e-05
ENSMUSG00000013419	Zfp651	0.679104	2.71802e-06	4.7128e-05
ENSMUSG00000035329	Fbxo33	-0.528371	2.7167e-06	4.7128e-05
ENSMUSG00000026017	Carf	0.716273	2.72904e-06	4.72735e-05
ENSMUSG00000021700	Rab3c	-0.334028	2.73579e-06	4.73447e-05
ENSMUSG00000052911	Lamb2	-1.08077	2.74081e-06	4.7386e-05
ENSMUSG00000002477	Snrpd1	-0.512046	2.79927e-06	4.82874e-05
ENSMUSG00000020289	Nprl3	0.752192	2.80372e-06	4.82874e-05
ENSMUSG00000060969	Irx1	-0.625902	2.80231e-06	4.82874e-05
ENSMUSG00000096401	Gm21811	0.779778	2.79853e-06	4.82874e-05
ENSMUSG00000000346	Dazap2	-0.654088	2.82644e-06	4.86321e-05
ENSMUSG00000041084	Ostc	-0.376142	2.84851e-06	4.89649e-05
ENSMUSG00000069920	B3gnt9	-0.507779	2.85278e-06	4.89914e-05
ENSMUSG00000017837	Nkiras2	0.344808	2.85981e-06	4.90651e-05
ENSMUSG00000018217	Pmp22	-0.459975	2.89076e-06	4.95487e-05
ENSMUSG00000026077	Npas2	-2.245	2.93812e-06	5.03125e-05
ENSMUSG00000004151	Etv1	-1.00918	2.9876e-06	5.1111e-05
ENSMUSG00000051098	Mblac2	0.781949	3.01311e-06	5.14984e-05
ENSMUSG00000052920	Prkg1	-0.63733	3.0542e-06	5.2151e-05
ENSMUSG00000049112	Oxtr	-1.34559	3.06681e-06	5.23165e-05
ENSMUSG00000088025	Rprl3	-0.440492	3.08104e-06	5.25093e-05
ENSMUSG00000034620	Rxylt1	0.627827	3.11478e-06	5.30341e-05
ENSMUSG00000030030	1700003E16Rik	-0.56183	3.15236e-06	5.3623e-05
ENSMUSG00000021619	Atg10	0.893062	3.18249e-06	5.40843e-05
ENSMUSG00000027722	Spata5	0.865725	3.1963e-06	5.42675e-05
ENSMUSG00000004455	Ppp1cc	-0.480863	3.26487e-06	5.53793e-05
ENSMUSG00000024164	C3	-3.17979	3.27076e-06	5.54268e-05
ENSMUSG00000029650	Slc46a3	0.966606	3.29893e-06	5.57989e-05
ENSMUSG00000050138	Kcnk12	0.73145	3.29836e-06	5.57989e-05
ENSMUSG00000019804	Snx3	-0.366803	3.30225e-06	5.58024e-05
ENSMUSG00000027312	Atrn	0.439772	3.32623e-06	5.61548e-05
ENSMUSG00000044197	Gpr146	-1.12676	3.33034e-06	5.61713e-05
ENSMUSG00000028745	Capzb	-0.36961	3.33963e-06	5.62752e-05
ENSMUSG00000060450	Rnf14	0.400772	3.4012e-06	5.72076e-05
ENSMUSG00000064330	Pde6h	-3.10923	3.40134e-06	5.72076e-05
ENSMUSG00000026142	Rhbdd1	1.02009	3.40854e-06	5.72749e-05
ENSMUSG00000047617	Paxx	0.608	3.44163e-06	5.7738e-05
ENSMUSG00000061104	Sap18b	-0.445637	3.44253e-06	5.7738e-05
ENSMUSG00000039178	Tbc1d19	0.490309	3.44813e-06	5.7778e-05
ENSMUSG00000033054	Npat	-0.326107	3.48859e-06	5.84013e-05
ENSMUSG00000087687	Pet100	-0.828086	3.49189e-06	5.8402e-05
ENSMUSG00000028312	Smc2	-0.432706	3.51141e-06	5.86193e-05
ENSMUSG00000050860	Phospho1	-0.806366	3.51099e-06	5.86193e-05
ENSMUSG00000019590	Cyb561	-0.461004	3.52436e-06	5.87808e-05
ENSMUSG00000042029	Ncapg2	-0.285798	3.5468e-06	5.91002e-05
ENSMUSG00000085156	Snhg15	1.09242	3.59329e-06	5.98192e-05
ENSMUSG00000004018	Fancl	0.584653	3.60799e-06	6.00083e-05
ENSMUSG00000048960	Prex2	0.605843	3.62607e-06	6.02532e-05
ENSMUSG00000027746	Ufm1	-0.662411	3.65199e-06	6.05974e-05
ENSMUSG00000067931	Zfp948	-0.29826	3.65354e-06	6.05974e-05
ENSMUSG00000049191	Rtl5	-0.632002	3.72283e-06	6.16897e-05
ENSMUSG00000025607	Copg2	0.481108	3.77087e-06	6.24281e-05
ENSMUSG00000000001	Gnai3	-0.319358	3.78902e-06	6.26707e-05
ENSMUSG00000028107	Tars2	0.514948	3.79343e-06	6.26859e-05
ENSMUSG00000031626	Sorbs2	-0.602574	3.80235e-06	6.27754e-05
ENSMUSG00000043091	Tuba1c	-0.697967	3.83594e-06	6.32718e-05
ENSMUSG00000045948	Mrps12	-0.55599	3.84869e-06	6.34238e-05
ENSMUSG00000030536	Iqgap1	-0.402373	3.88093e-06	6.38966e-05
ENSMUSG00000057561	Eif1a	-0.507713	3.8846e-06	6.38983e-05
ENSMUSG00000049538	Adamts16	-1.43338	3.90146e-06	6.41169e-05
ENSMUSG00000033909	Usp36	0.427014	3.95127e-06	6.48761e-05
ENSMUSG00000005951	Shpk	0.651604	3.95669e-06	6.49057e-05
ENSMUSG00000037022	Mmaa	0.807108	3.96192e-06	6.49321e-05
ENSMUSG00000021177	Tdp1	0.865808	3.96956e-06	6.49979e-05
ENSMUSG00000052949	Rnf157	0.843695	4.02083e-06	6.57773e-05
ENSMUSG00000055210	Foxd2	-0.719372	4.02739e-06	6.58247e-05
ENSMUSG00000019362	D8Ertd738e	-0.475746	4.07489e-06	6.65404e-05
ENSMUSG00000073234	Gm8773	-1.04789	4.10458e-06	6.69643e-05
ENSMUSG00000023017	Asic1	-1.03957	4.1094e-06	6.69822e-05
ENSMUSG00000036309	Skp1	-0.460367	4.15273e-06	6.76269e-05
ENSMUSG00000031562	Dctd	1.1569	4.18242e-06	6.80487e-05
ENSMUSG00000031683	Lsm6	-0.528378	4.20098e-06	6.82887e-05
ENSMUSG00000030421	Uri1	0.711712	4.23089e-06	6.87127e-05
ENSMUSG00000030084	Plxna1	0.78315	4.26445e-06	6.91951e-05
ENSMUSG00000027185	Nat10	0.415333	4.30514e-06	6.97294e-05
ENSMUSG00000053286	Trmt1l	0.415826	4.30411e-06	6.97294e-05
ENSMUSG00000034248	Slc25a37	0.710069	4.34133e-06	7.02521e-05
ENSMUSG00000028970	Abcb1b	0.523629	4.38539e-06	7.0901e-05
ENSMUSG00000090841	Myl6	-0.503051	4.43118e-06	7.1577e-05
ENSMUSG00000000826	Dnajc5	-0.514325	4.48189e-06	7.23309e-05
ENSMUSG00000070880	Gad1	-1.89626	4.48961e-06	7.23905e-05
ENSMUSG00000020681	Ace	-0.999351	4.5062e-06	7.25927e-05
ENSMUSG00000029782	Tmem209	0.400471	4.51872e-06	7.27291e-05
ENSMUSG00000028030	Tbck	0.453265	4.52798e-06	7.28128e-05
ENSMUSG00000038668	Lpar1	-1.23534	4.55165e-06	7.31279e-05
ENSMUSG00000066176	Gm12511	-2.0496	4.57824e-06	7.34893e-05
ENSMUSG00000032507	Fbxl2	0.819226	4.58767e-06	7.35749e-05
ENSMUSG00000031851	Ntpcr	0.717458	4.63121e-06	7.41407e-05
ENSMUSG00000079575	Rbpj-ps3	-0.684859	4.62833e-06	7.41407e-05
ENSMUSG00000033707	Lrrc24	-0.54187	4.66337e-06	7.45226e-05
ENSMUSG00000059939	9430015G10Rik	0.517273	4.65929e-06	7.45226e-05
ENSMUSG00000042298	Ttc19	0.462635	4.74281e-06	7.57246e-05
ENSMUSG00000033813	Tcea1	0.639057	4.75398e-06	7.58355e-05
ENSMUSG00000042213	Zfand4	0.699591	4.77984e-06	7.61804e-05
ENSMUSG00000026605	Cenpf	-0.373628	4.78793e-06	7.62416e-05
ENSMUSG00000028927	Padi2	-0.386147	4.79646e-06	7.63097e-05
ENSMUSG00000030188	Magohb	-0.654088	4.80105e-06	7.6315e-05
ENSMUSG00000031715	Smarca5	-0.322827	4.82759e-06	7.6669e-05
ENSMUSG00000025203	Scd2	-0.693645	4.90385e-06	7.78113e-05
ENSMUSG00000031534	Smim19	0.795363	4.91457e-06	7.79125e-05
ENSMUSG00000029610	Aimp2	-0.486844	4.95992e-06	7.8562e-05
ENSMUSG00000031004	Mki67	-0.515059	5.00856e-06	7.91925e-05
ENSMUSG00000109394	A230057D06Rik	0.456448	5.00731e-06	7.91925e-05
ENSMUSG00000025742	Prps2	-0.462394	5.0377e-06	7.95833e-05
ENSMUSG00000014245	Pigl	0.943533	5.08167e-06	8.02072e-05
ENSMUSG00000023935	Spats1	1.21079	5.14342e-06	8.10934e-05
ENSMUSG00000039759	Thap3	0.676247	5.14763e-06	8.10934e-05
ENSMUSG00000102644	Thap6	0.59215	5.15137e-06	8.10934e-05
ENSMUSG00000029108	Pcdh7	-0.38955	5.16001e-06	8.11583e-05
ENSMUSG00000020023	Tmcc3	0.600101	5.19917e-06	8.17025e-05
ENSMUSG00000074207	Adh1	-0.825571	5.30077e-06	8.32263e-05
ENSMUSG00000104330	Gm38285	-2.49231	5.33863e-06	8.37475e-05
ENSMUSG00000097715	Gpr137b-ps	0.731813	5.50251e-06	8.62428e-05
ENSMUSG00000059518	Znhit1	-0.607776	5.52835e-06	8.65723e-05
ENSMUSG00000046449	Nexmif	-0.446123	5.5541e-06	8.68997e-05
ENSMUSG00000022211	Carmil3	0.747813	5.62724e-06	8.79624e-05
ENSMUSG00000036523	Greb1	-0.580666	5.63183e-06	8.79624e-05
ENSMUSG00000036403	Cep135	-0.356451	5.64545e-06	8.80219e-05
ENSMUSG00000037070	Rbmxl1	-0.370636	5.64149e-06	8.80219e-05
ENSMUSG00000018574	Acadvl	-0.381434	5.68278e-06	8.85271e-05
ENSMUSG00000037016	Frem2	-3.44409	5.72249e-06	8.90684e-05
ENSMUSG00000027566	Psma7	-0.451822	5.73223e-06	8.91427e-05
ENSMUSG00000030677	Kif22	-0.434819	5.76977e-06	8.96488e-05
ENSMUSG00000051159	Cited1	-0.722467	5.84769e-06	9.07809e-05
ENSMUSG00000036745	Ttll7	-0.329902	5.89694e-06	9.14663e-05
ENSMUSG00000025575	Cant1	0.4066	5.96456e-06	9.24353e-05
ENSMUSG00000015575	Atp6v0e	-0.526978	5.99111e-06	9.27666e-05
ENSMUSG00000024480	Ap3s1	-0.371743	6.05877e-06	9.37334e-05
ENSMUSG00000026203	Dnajb2	0.366135	6.13373e-06	9.48113e-05
ENSMUSG00000063179	Pstk	0.58438	6.14e-06	9.48266e-05
ENSMUSG00000113900	Gm40437	0.791021	6.15301e-06	9.49458e-05
ENSMUSG00000026000	Lancl1	0.363868	6.17977e-06	9.52768e-05
ENSMUSG00000028419	Chmp5	-0.409267	6.21824e-06	9.57875e-05
ENSMUSG00000111394	Gm49759	-1.10526	6.23826e-06	9.60136e-05
ENSMUSG00000032324	Tspan3	-0.405594	6.34674e-06	9.75995e-05
ENSMUSG00000030309	Caprin2	0.572681	6.37235e-06	9.79094e-05
ENSMUSG00000039913	Pak5	-0.877139	6.38938e-06	9.80871e-05
ENSMUSG00000027087	Itgav	0.64268	6.45277e-06	9.8891e-05
ENSMUSG00000073427	Gm4924	0.703306	6.45277e-06	9.8891e-05
ENSMUSG00000048814	Lonrf2	0.615636	6.4644e-06	9.89003e-05
ENSMUSG00000075266	Cenpw	-0.568568	6.46203e-06	9.89003e-05
ENSMUSG00000001627	Ifrd1	0.529075	6.47175e-06	9.89284e-05
ENSMUSG00000026452	Syt2	0.767008	6.48965e-06	9.91177e-05
ENSMUSG00000024268	Celf4	-0.467557	6.53509e-06	9.97268e-05
ENSMUSG00000034707	Gns	0.510308	6.59275e-06	0.000100521
ENSMUSG00000030738	Eif3c	0.71099	6.61508e-06	0.000100761
ENSMUSG00000042208	Sanbr	0.39619	6.61967e-06	0.000100761
ENSMUSG00000008475	Arpc5	-0.606406	6.64029e-06	0.000100974
ENSMUSG00000016349	Eef1a2	-0.421269	6.65148e-06	0.000100974
ENSMUSG00000027886	1700013F07Rik	1.96156	6.64722e-06	0.000100974
ENSMUSG00000031214	Ophn1	0.92475	6.65623e-06	0.000100974
ENSMUSG00000020101	Vsir	-1.09541	6.70438e-06	0.000101619
ENSMUSG00000085533	Gm12146	-2.55759	6.81372e-06	0.000103189
ENSMUSG00000059713	Rcan3	0.409418	6.82763e-06	0.000103313
ENSMUSG00000045917	Tmem268	1.21547	6.95595e-06	0.000105166
ENSMUSG00000003581	Rnf215	0.4721	7.11445e-06	0.000107201
ENSMUSG00000026683	Nuf2	-0.497118	7.10061e-06	0.000107201
ENSMUSG00000031364	Grpr	-1.5026	7.10916e-06	0.000107201
ENSMUSG00000074141	Il4i1	1.72106	7.10528e-06	0.000107201
ENSMUSG00000020656	Grhl1	0.983176	7.1256e-06	0.000107279
ENSMUSG00000019731	Slc35e1	-0.280247	7.20884e-06	0.000108441
ENSMUSG00000041936	Agrn	0.981543	7.24685e-06	0.000108921
ENSMUSG00000027342	Pcna	-0.326881	7.31912e-06	0.000109915
ENSMUSG00000030768	Disp1	0.846627	7.44484e-06	0.00011171
ENSMUSG00000030494	Rhpn2	-0.644642	7.45891e-06	0.000111827
ENSMUSG00000042447	Mios	0.422356	7.46969e-06	0.000111896
ENSMUSG00000036580	Spg20	-0.355321	7.51181e-06	0.000112433
ENSMUSG00000068696	Gpr88	-2.23249	7.67873e-06	0.000114835
ENSMUSG00000015659	Serac1	0.656012	7.69208e-06	0.000114939
ENSMUSG00000034724	Cnot6l	-0.601803	7.70403e-06	0.000115022
ENSMUSG00000032458	Copb2	-0.411672	7.74755e-06	0.000115576
ENSMUSG00000032575	Manf	-0.605504	7.82914e-06	0.000116696
ENSMUSG00000114456	H2bc9	-0.822628	7.83626e-06	0.000116705
ENSMUSG00000062248	Cks2	-0.508724	7.88933e-06	0.000117398
ENSMUSG00000045294	Insig1	-0.579306	7.98163e-06	0.000118673
ENSMUSG00000026489	Coq8a	1.02683	8.07883e-06	0.000120019
ENSMUSG00000020491	2810021J22Rik	0.841539	8.12806e-06	0.000120464
ENSMUSG00000029156	Sgcb	0.487177	8.12508e-06	0.000120464
ENSMUSG00000064329	Scn1a	-0.444148	8.1289e-06	0.000120464
ENSMUSG00000025016	Tm9sf3	-0.45401	8.13695e-06	0.000120483
ENSMUSG00000027162	Lin7c	-0.382109	8.1455e-06	0.00012051
ENSMUSG00000024170	Telo2	0.450664	8.16861e-06	0.000120753
ENSMUSG00000022800	Fyttd1	-0.417965	8.21754e-06	0.000121376
ENSMUSG00000045667	Smtnl2	-2.24882	8.23567e-06	0.000121544
ENSMUSG00000057335	Cep170	-0.576225	8.24537e-06	0.000121587
ENSMUSG00000017929	B4galt5	-0.712379	8.26988e-06	0.000121846
ENSMUSG00000038462	Uqcrfs1	-0.410379	8.27653e-06	0.000121846
ENSMUSG00000024107	Lhcgr	-2.13552	8.35355e-06	0.000122879
ENSMUSG00000050908	Tvp23a	0.614859	8.36191e-06	0.000122902
ENSMUSG00000020526	Znhit3	-0.371285	8.40714e-06	0.000123465
ENSMUSG00000028179	Cth	0.843295	8.43047e-06	0.000123707
ENSMUSG00000050824	Sstr5	-0.657505	8.46552e-06	0.000123878
ENSMUSG00000056812	St8sia3	-1.10045	8.46976e-06	0.000123878
ENSMUSG00000071855	Ccdc112	0.82449	8.4681e-06	0.000123878
ENSMUSG00000074867	Zfp808	0.503787	8.4586e-06	0.000123878
ENSMUSG00000031374	Zfp92	-0.964173	8.6235e-06	0.000126024
ENSMUSG00000019843	Fyn	0.361265	8.65446e-06	0.000126373
ENSMUSG00000040272	Accs	0.995541	8.67586e-06	0.000126583
ENSMUSG00000021938	Pspc1	0.398131	8.8796e-06	0.00012945
ENSMUSG00000100801	Gm15459	-0.294279	8.89827e-06	0.000129617
ENSMUSG00000030830	Itgal	-2.16572	8.91962e-06	0.000129823
ENSMUSG00000031207	Msn	-0.453239	8.93601e-06	0.000129956
ENSMUSG00000021013	Ttc8	0.544632	8.97481e-06	0.000130415
ENSMUSG00000114755	Galr3	-1.63485	9.10597e-06	0.000132213
ENSMUSG00000022956	Atp5o	-0.391716	9.14368e-06	0.000132654
ENSMUSG00000001763	Tspan33	0.726969	9.15727e-06	0.000132743
ENSMUSG00000004661	Arid3b	-0.823915	9.25667e-06	0.000134076
ENSMUSG00000017868	Sgk2	-1.23538	9.32135e-06	0.000134795
ENSMUSG00000026663	Atf6	0.457401	9.3175e-06	0.000134795
ENSMUSG00000029059	Prxl2b	0.491841	9.35584e-06	0.000135121
ENSMUSG00000030852	Tacc2	1.03674	9.36648e-06	0.000135121
ENSMUSG00000040435	Ppp1r15a	1.54452	9.3659e-06	0.000135121
ENSMUSG00000030086	Chchd6	0.413006	9.38259e-06	0.00013518
ENSMUSG00000033653	Vps8	0.424779	9.38684e-06	0.00013518
ENSMUSG00000033685	Ucp2	-0.555932	9.39314e-06	0.00013518
ENSMUSG00000027122	Arl14ep	0.788808	9.42315e-06	0.000135503
ENSMUSG00000037321	Tap1	0.500803	9.49765e-06	0.000136465
ENSMUSG00000020173	Cobl	0.691793	9.53202e-06	0.000136849
ENSMUSG00000023048	Prr13	-0.527931	9.54541e-06	0.000136932
ENSMUSG00000029381	Shroom3	-1.03243	9.60452e-06	0.00013767
ENSMUSG00000020956	Dtd2	0.491148	9.66886e-06	0.000138482
ENSMUSG00000021520	Uqcrb	-0.392161	9.70823e-06	0.000138935
ENSMUSG00000001366	Fbxo9	0.560317	9.83475e-06	0.000140633
ENSMUSG00000037936	Scarb1	-0.446167	9.8563e-06	0.000140829
ENSMUSG00000022186	Oxct1	-0.531369	9.89944e-06	0.00014122
ENSMUSG00000037606	Osbpl5	0.842204	9.89436e-06	0.00014122
ENSMUSG00000054312	Mrps21	-0.617571	9.94655e-06	0.00014178
ENSMUSG00000086429	Gt(ROSA)26Sor	-0.587109	9.95756e-06	0.000141824
ENSMUSG00000024253	Dync2li1	0.53605	9.97577e-06	0.000141971
ENSMUSG00000031432	Prps1	-0.362416	9.99636e-06	0.000142151
ENSMUSG00000026374	Tsn	-0.358316	1.00773e-05	0.000143189
ENSMUSG00000029723	Tsc22d4	-0.388744	1.01499e-05	0.000144106
ENSMUSG00000060032	H2aj	-0.714	1.01825e-05	0.000144455
ENSMUSG00000078923	Ube2v1	-0.384269	1.02406e-05	0.000145164
ENSMUSG00000028373	Astn2	0.67656	1.02991e-05	0.000145878
ENSMUSG00000029247	Paics	-0.305429	1.03362e-05	0.000146288
ENSMUSG00000027496	Aurka	-0.49697	1.03686e-05	0.000146564
ENSMUSG00000050511	Oprd1	2.82845	1.0372e-05	0.000146564
ENSMUSG00000027379	Bub1	-0.295543	1.04011e-05	0.000146859
ENSMUSG00000049775	Tmsb4x	-0.704802	1.04525e-05	0.000147469
ENSMUSG00000020990	Cdkl1	-0.853215	1.04891e-05	0.000147869
ENSMUSG00000040990	Sh3kbp1	-0.401426	1.05004e-05	0.000147912
ENSMUSG00000094500	Smim18	-1.50921	1.05726e-05	0.000148813
ENSMUSG00000042604	Kcna4	-0.974161	1.06034e-05	0.000149128
ENSMUSG00000002781	Tmem143	0.809729	1.07019e-05	0.000150397
ENSMUSG00000038827	Abitram	0.462929	1.07328e-05	0.000150712
ENSMUSG00000098072	Gm26995	-1.64738	1.07521e-05	0.000150865
ENSMUSG00000051457	Spn	-1.13172	1.07865e-05	0.00015112
ENSMUSG00000109002	Gm38405	-1.25609	1.07871e-05	0.00015112
ENSMUSG00000054408	Spcs3	-0.359912	1.08104e-05	0.000151329
ENSMUSG00000068959	Zfp619	0.758276	1.0915e-05	0.000152674
ENSMUSG00000037058	Paip2	-0.40634	1.109e-05	0.000155001
ENSMUSG00000030075	Cntn3	0.646859	1.12009e-05	0.00015643
ENSMUSG00000032067	Pts	0.601128	1.12805e-05	0.000157419
ENSMUSG00000025724	Sec11a	-0.369939	1.1345e-05	0.000158195
ENSMUSG00000044857	Lemd2	0.427789	1.13591e-05	0.000158269
ENSMUSG00000031654	Cbln1	-0.564025	1.13939e-05	0.000158631
ENSMUSG00000031671	Setd6	0.724602	1.14058e-05	0.000158674
ENSMUSG00000028347	Tmeff1	0.663492	1.14167e-05	0.000158702
ENSMUSG00000020407	Upp1	-1.3721	1.15267e-05	0.000160107
ENSMUSG00000023236	Scg5	-0.465431	1.15534e-05	0.000160229
ENSMUSG00000034290	Nek9	0.305367	1.15451e-05	0.000160229
ENSMUSG00000040158	Tax1bp3	-0.465633	1.15677e-05	0.000160305
ENSMUSG00000040472	Rabggta	0.611449	1.16384e-05	0.00016116
ENSMUSG00000086896	Cyp4x1os	1.23407	1.18552e-05	0.000164021
ENSMUSG00000104806	Gm42566	-0.546127	1.18633e-05	0.000164021
ENSMUSG00000061536	Sec22c	0.530041	1.19201e-05	0.00016468
ENSMUSG00000026500	Cox20	-0.75347	1.19702e-05	0.000165243
ENSMUSG00000028173	Wls	0.703502	1.20169e-05	0.000165523
ENSMUSG00000044499	Hs3st5	-0.502659	1.20015e-05	0.000165523
ENSMUSG00000095199	Zfp967	-0.671887	1.20181e-05	0.000165523
ENSMUSG00000029577	Ube3b	0.44517	1.20634e-05	0.000165892
ENSMUSG00000062526	Mppe1	0.62328	1.20573e-05	0.000165892
ENSMUSG00000114172	Gm36298	0.830733	1.2086e-05	0.000166076
ENSMUSG00000076437	Selenoh	0.464697	1.21175e-05	0.000166382
ENSMUSG00000016763	Scube1	2.1669	1.23152e-05	0.000168966
ENSMUSG00000005481	Ddx39a	-0.445381	1.28223e-05	0.000175656
ENSMUSG00000030515	Tarsl2	0.536114	1.28209e-05	0.000175656
ENSMUSG00000068329	Htra2	0.431582	1.28451e-05	0.000175833
ENSMUSG00000029095	Ablim2	1.78664	1.29954e-05	0.000177756
ENSMUSG00000097519	4930558J18Rik	1.4308	1.30244e-05	0.000178017
ENSMUSG00000048699	Krt90	-1.2167	1.30747e-05	0.000178568
ENSMUSG00000020000	Moxd1	0.588087	1.31354e-05	0.000179261
ENSMUSG00000027525	Phactr3	-0.908853	1.32066e-05	0.000180096
ENSMUSG00000066607	Insyn1	2.64919	1.33013e-05	0.00018125
ENSMUSG00000002343	Armc6	0.657247	1.33463e-05	0.000181725
ENSMUSG00000010453	Kansl3	0.432077	1.33858e-05	0.000182124
ENSMUSG00000031337	Mtm1	0.547271	1.35411e-05	0.000184098
ENSMUSG00000024317	Rnf138	0.57476	1.35896e-05	0.000184617
ENSMUSG00000105416	Gm42553	-0.50068	1.38651e-05	0.000188217
ENSMUSG00000024981	Acsl5	-0.555187	1.39558e-05	0.000189305
ENSMUSG00000052727	Map1b	0.364569	1.39888e-05	0.000189609
ENSMUSG00000072704	Smim10l1	0.511282	1.40761e-05	0.000190649
ENSMUSG00000025404	R3hdm2	0.855407	1.41844e-05	0.000191971
ENSMUSG00000037157	Il22ra1	-2.77597	1.42396e-05	0.000192572
ENSMUSG00000037434	Slc30a1	0.568759	1.42581e-05	0.000192649
ENSMUSG00000064247	Plcxd1	-2.03296	1.42667e-05	0.000192649
ENSMUSG00000030934	Oat	-0.345242	1.4293e-05	0.000192859
ENSMUSG00000057880	Abat	0.613196	1.44472e-05	0.000194793
ENSMUSG00000028247	Coq3	0.808247	1.44763e-05	0.000195038
ENSMUSG00000027419	Pcsk2	-0.395201	1.46787e-05	0.000197618
ENSMUSG00000041769	Ppp2r2d	-0.464079	1.48516e-05	0.000199795
ENSMUSG00000022769	Sdf2l1	-0.524808	1.50112e-05	0.000201771
ENSMUSG00000051220	Ercc6l	-0.291141	1.5021e-05	0.000201771
ENSMUSG00000024277	Mapre2	-0.381554	1.50488e-05	0.000201824
ENSMUSG00000024827	Gldc	-1.25796	1.50389e-05	0.000201824
ENSMUSG00000085282	Gm15663	0.981103	1.50586e-05	0.000201824
ENSMUSG00000062604	Srpk2	0.439578	1.52082e-05	0.000203677
ENSMUSG00000056612	Ppp1r14b	-0.919148	1.52303e-05	0.000203821
ENSMUSG00000021500	Ddx46	-0.654865	1.53066e-05	0.00020459
ENSMUSG00000024583	Txnl1	-0.417291	1.53288e-05	0.00020459
ENSMUSG00000033769	Exoc6b	0.60294	1.5311e-05	0.00020459
ENSMUSG00000046731	Kctd11	-0.661664	1.53335e-05	0.00020459
ENSMUSG00000075470	Alg10b	0.270227	1.54503e-05	0.000205996
ENSMUSG00000024862	Klc2	0.602394	1.55046e-05	0.000206566
ENSMUSG00000037315	Jade3	0.475206	1.55883e-05	0.000207528
ENSMUSG00000035944	Ttc38	0.739273	1.56986e-05	0.000208842
ENSMUSG00000033253	Szt2	0.895062	1.58149e-05	0.000210233
ENSMUSG00000037940	Inpp4b	0.737239	1.59558e-05	0.000211949
ENSMUSG00000019312	Grb7	-0.661053	1.60901e-05	0.00021356
ENSMUSG00000038722	Bud31	-0.540555	1.61009e-05	0.00021356
ENSMUSG00000087575	Gm12976	0.411405	1.65013e-05	0.00021871
ENSMUSG00000005087	Cd44	-1.02269	1.67468e-05	0.000221679
ENSMUSG00000021023	Prorp	-0.578672	1.675e-05	0.000221679
ENSMUSG00000038618	Rassf7	-0.515789	1.67737e-05	0.000221828
ENSMUSG00000039813	Tbc1d2	0.790158	1.69641e-05	0.000224181
ENSMUSG00000032333	Stoml1	0.923563	1.70709e-05	0.000225427
ENSMUSG00000096215	Smim22	-2.12683	1.72012e-05	0.00022698
ENSMUSG00000087177	E130307A14Rik	0.884686	1.73951e-05	0.00022937
ENSMUSG00000025025	Mxi1	-0.637132	1.7702e-05	0.000233008
ENSMUSG00000043753	Dmrta1	1.00505	1.76906e-05	0.000233008
ENSMUSG00000101698	Gm29562	-0.608482	1.771e-05	0.000233008
ENSMUSG00000035139	Secisbp2	0.634216	1.79177e-05	0.000235568
ENSMUSG00000039018	Mtg1	0.636201	1.81612e-05	0.000238595
ENSMUSG00000046008	Pnlip	-4.88344	1.82881e-05	0.000240086
ENSMUSG00000031751	Amfr	0.437534	1.86002e-05	0.000244006
ENSMUSG00000024665	Fads2	-0.529207	1.87618e-05	0.000245587
ENSMUSG00000028137	Celf3	-0.534681	1.87436e-05	0.000245587
ENSMUSG00000028647	Mycbp	-0.814402	1.87578e-05	0.000245587
ENSMUSG00000001440	Kpnb1	-0.246863	1.88321e-05	0.000246327
ENSMUSG00000031561	Tenm3	-0.491912	1.89322e-05	0.000247456
ENSMUSG00000032740	Ccdc88a	0.33342	1.89737e-05	0.000247818
ENSMUSG00000092035	Peg10	-1.35996	1.89963e-05	0.000247933
ENSMUSG00000023079	Gtf2ird1	0.483746	1.95533e-05	0.000255017
ENSMUSG00000057914	Cacnb2	-0.589031	1.97194e-05	0.000256996
ENSMUSG00000052428	Tmco1	-0.356912	1.97402e-05	0.000257081
ENSMUSG00000024897	Apba1	0.585572	1.97812e-05	0.000257428
ENSMUSG00000072437	Nanos1	-0.628833	1.98049e-05	0.00025755
ENSMUSG00000037089	Slc35b2	-0.367134	1.99818e-05	0.000259662
ENSMUSG00000031647	Mfap3l	0.751924	2.00764e-05	0.000260702
ENSMUSG00000035620	Ric8b	-0.333817	2.0207e-05	0.000262209
ENSMUSG00000028785	Hpca	-1.10701	2.02785e-05	0.000262757
ENSMUSG00000075528	Aarsd1	0.390901	2.02707e-05	0.000262757
ENSMUSG00000059493	Nhs	0.72975	2.03356e-05	0.000263306
ENSMUSG00000030986	Dhx32	-0.418548	2.03822e-05	0.000263719
ENSMUSG00000006576	Slc4a3	0.420868	2.04352e-05	0.000264215
ENSMUSG00000074863	Platr25	0.441599	2.06015e-05	0.000266173
ENSMUSG00000028479	Gne	0.658989	2.06464e-05	0.000266561
ENSMUSG00000029405	G3bp2	-0.361069	2.0697e-05	0.000267022
ENSMUSG00000004996	Mri1	0.612696	2.08339e-05	0.000268596
ENSMUSG00000029314	Gpat3	0.637907	2.09372e-05	0.000269734
ENSMUSG00000021496	Pcbd2	0.971188	2.09555e-05	0.000269775
ENSMUSG00000021497	Txndc15	-0.412503	2.1114e-05	0.000271563
ENSMUSG00000024012	Mtch1	-0.609636	2.11246e-05	0.000271563
ENSMUSG00000054894	Dmac2l	0.834408	2.11498e-05	0.000271693
ENSMUSG00000041426	Hibch	0.594458	2.12419e-05	0.000272681
ENSMUSG00000027522	Stx16	0.434386	2.14077e-05	0.000274612
ENSMUSG00000044788	Fads6	0.36965	2.16206e-05	0.000277146
ENSMUSG00000097121	D130020L05Rik	1.09466	2.16388e-05	0.000277181
ENSMUSG00000036615	Rfxap	-0.567369	2.16739e-05	0.000277384
ENSMUSG00000041697	Cox6a1	-0.311165	2.17e-05	0.000277384
ENSMUSG00000049751	Rpl36al	-0.419439	2.17011e-05	0.000277384
ENSMUSG00000104362	Gm37928	-1.12898	2.17325e-05	0.000277588
ENSMUSG00000058997	Vwa8	0.536711	2.18133e-05	0.000278422
ENSMUSG00000053985	Zfp14	0.710931	2.19119e-05	0.000279481
ENSMUSG00000032245	Cln6	0.441283	2.20791e-05	0.000281415
ENSMUSG00000022672	Prkdc	0.498494	2.22189e-05	0.000282995
ENSMUSG00000048240	Gng7	0.722178	2.2395e-05	0.000285036
ENSMUSG00000035933	Cog5	0.615108	2.24921e-05	0.000286069
ENSMUSG00000109006	B230209E15Rik	1.01145	2.28157e-05	0.000289979
ENSMUSG00000028434	Epb41l4b	-0.385976	2.28488e-05	0.000290194
ENSMUSG00000007944	Ttc9b	-0.329643	2.30234e-05	0.000292205
ENSMUSG00000007987	Ift22	-0.667507	2.30626e-05	0.000292495
ENSMUSG00000069793	Slfn9	-0.366854	2.31063e-05	0.000292843
ENSMUSG00000027509	Rae1	0.372495	2.35924e-05	0.000298793
ENSMUSG00000075520	Malrd1	-1.02391	2.36239e-05	0.000298981
ENSMUSG00000006398	Cdc20	-0.420494	2.36518e-05	0.000299123
ENSMUSG00000037108	Zcwpw1	0.729518	2.36922e-05	0.000299212
ENSMUSG00000089996	Tmsb15b2	-1.06121	2.3685e-05	0.000299212
ENSMUSG00000063015	Ccni	-0.48297	2.38983e-05	0.000301603
ENSMUSG00000044041	Krt13	-2.42566	2.41301e-05	0.000304314
ENSMUSG00000035107	Dcbld2	-0.442275	2.41751e-05	0.000304453
ENSMUSG00000038695	Josd2	0.411115	2.41658e-05	0.000304453
ENSMUSG00000033454	Zbtb1	-0.342648	2.42459e-05	0.000305131
ENSMUSG00000042857	Gm9776	1.05618	2.44423e-05	0.000307387
ENSMUSG00000031700	Gpt2	0.843817	2.46008e-05	0.000309163
ENSMUSG00000036908	Unc93b1	0.555969	2.46203e-05	0.000309193
ENSMUSG00000028675	Pnrc2	0.443368	2.49636e-05	0.000313285
ENSMUSG00000038742	Angptl6	1.50142	2.52847e-05	0.000317092
ENSMUSG00000021103	Mnat1	0.457916	2.53476e-05	0.000317659
ENSMUSG00000090071	Cdk5r2	-0.369932	2.54379e-05	0.000318569
ENSMUSG00000054099	Slc25a40	0.444716	2.57545e-05	0.000322308
ENSMUSG00000026643	Nmt2	-0.612954	2.57812e-05	0.000322418
ENSMUSG00000074884	Serf2	-0.51536	2.58876e-05	0.000323523
ENSMUSG00000015656	Hspa8	-0.282935	2.60264e-05	0.000325031
ENSMUSG00000001995	Sipa1l2	0.567724	2.62202e-05	0.000326769
ENSMUSG00000032589	Bsn	0.848349	2.6215e-05	0.000326769
ENSMUSG00000044475	Ascc1	0.480055	2.61972e-05	0.000326769
ENSMUSG00000006941	Eif1b	-0.5979	2.63586e-05	0.000328267
ENSMUSG00000005483	Dnajb1	-0.441492	2.64694e-05	0.000329418
ENSMUSG00000030894	Tpp1	0.480035	2.64918e-05	0.000329468
ENSMUSG00000022696	Sidt1	-1.38627	2.66812e-05	0.000331548
ENSMUSG00000035314	Gdpd5	0.976341	2.6696e-05	0.000331548
ENSMUSG00000009207	Lnpk	0.54963	2.67754e-05	0.000331845
ENSMUSG00000038042	Ptpdc1	0.597771	2.67448e-05	0.000331845
ENSMUSG00000063275	Hacd1	-0.814811	2.67582e-05	0.000331845
ENSMUSG00000039629	Strip2	0.520839	2.68458e-05	0.000332487
ENSMUSG00000022021	Diaph3	-0.253536	2.71504e-05	0.000336029
ENSMUSG00000110605	Gm32856	0.951725	2.73404e-05	0.000338147
ENSMUSG00000025867	Cplx2	0.519298	2.7402e-05	0.000338675
ENSMUSG00000061082	Plac1	-2.22637	2.74798e-05	0.000339403
ENSMUSG00000060771	Tsga10	0.824771	2.76483e-05	0.00034125
ENSMUSG00000062859	Tcp11	-0.673156	2.77958e-05	0.000342834
ENSMUSG00000027048	Abcb11	-2.60737	2.78271e-05	0.000342984
ENSMUSG00000112742	Gm31793	2.67681	2.78478e-05	0.000343003
ENSMUSG00000069631	Strada	0.564612	2.79481e-05	0.000344003
ENSMUSG00000022711	Pmm2	-0.407653	2.80064e-05	0.000344485
ENSMUSG00000056201	Cfl1	-0.562881	2.80337e-05	0.000344584
ENSMUSG00000032501	Trib1	-0.879538	2.81686e-05	0.000346005
ENSMUSG00000016382	Pls3	-0.45943	2.82955e-05	0.000347326
ENSMUSG00000059208	Hnrnpm	-0.607842	2.84563e-05	0.000349062
ENSMUSG00000055675	Kbtbd11	-1.51785	2.85193e-05	0.000349595
ENSMUSG00000026628	Atf3	1.14804	2.85616e-05	0.000349875
ENSMUSG00000041298	Katnal1	0.380353	2.88373e-05	0.000353011
ENSMUSG00000020024	Cep83	0.328586	2.90914e-05	0.000355637
ENSMUSG00000043183	Simc1	0.360434	2.90816e-05	0.000355637
ENSMUSG00000078435	AU041133	0.557068	2.94309e-05	0.000359542
ENSMUSG00000106743	Gm42847	-0.661933	2.95373e-05	0.000360596
ENSMUSG00000021360	Gcnt2	-0.562448	2.95678e-05	0.000360723
ENSMUSG00000042992	Borcs5	0.686474	2.95985e-05	0.000360852
ENSMUSG00000047867	Gimap6	-1.09126	2.968e-05	0.000361601
ENSMUSG00000016128	Stard13	-0.76078	2.98969e-05	0.000363996
ENSMUSG00000027984	Hadh	0.462093	2.9949e-05	0.000364383
ENSMUSG00000033020	Polr2f	-0.549233	3.00161e-05	0.000364952
ENSMUSG00000023505	Cdca3	-0.359196	3.01649e-05	0.000366513
ENSMUSG00000026740	Dnajc1	0.49692	3.03136e-05	0.00036807
ENSMUSG00000036606	Plxnb2	-0.39205	3.0397e-05	0.000368833
ENSMUSG00000029110	Rnf4	-0.258592	3.05259e-05	0.000370147
ENSMUSG00000062101	Zfp119b	0.541051	3.11055e-05	0.000376921
ENSMUSG00000038187	Btbd10	0.388225	3.12262e-05	0.000378128
ENSMUSG00000031246	Sh3bgrl	-0.388714	3.14035e-05	0.000380019
ENSMUSG00000003865	Gys1	-0.980247	3.14634e-05	0.000380487
ENSMUSG00000018474	Chd3	-0.47008	3.16205e-05	0.000382129
ENSMUSG00000020027	Socs2	0.49548	3.16838e-05	0.000382379
ENSMUSG00000037685	Atp8a1	0.439574	3.1666e-05	0.000382379
ENSMUSG00000015542	Nat9	0.447966	3.17781e-05	0.00038326
ENSMUSG00000020330	Hmmr	-0.387632	3.2082e-05	0.000386665
ENSMUSG00000042515	Pwwp3b	-0.364748	3.21308e-05	0.000386992
ENSMUSG00000018965	Ywhah	-0.482538	3.22375e-05	0.000388018
ENSMUSG00000085054	Gm15834	1.56323	3.23921e-05	0.000389617
ENSMUSG00000074500	Zfp558	1.47875	3.2504e-05	0.000390701
ENSMUSG00000040675	Mthfd1l	-0.498773	3.25501e-05	0.000390993
ENSMUSG00000055368	Slc6a2	-1.90657	3.27167e-05	0.000392732
ENSMUSG00000074802	Gas2l3	-0.437282	3.30376e-05	0.000396319
ENSMUSG00000003779	Kif20a	-0.402245	3.3125e-05	0.000396871
ENSMUSG00000007041	Clic1	-0.488143	3.31279e-05	0.000396871
ENSMUSG00000036622	Atp13a2	0.267825	3.31663e-05	0.000397066
ENSMUSG00000039480	Nt5dc1	0.845001	3.32559e-05	0.000397874
ENSMUSG00000079033	Mef2b	1.55104	3.32839e-05	0.000397944
ENSMUSG00000104498	Gm37110	-0.569027	3.34506e-05	0.00039967
ENSMUSG00000054871	Tmem158	0.908465	3.36865e-05	0.000402221
ENSMUSG00000022241	Tars	0.40792	3.37284e-05	0.000402453
ENSMUSG00000097195	Snhg5	0.97602	3.3862e-05	0.000403779
ENSMUSG00000047109	Cldn14	-0.777019	3.40997e-05	0.000406343
ENSMUSG00000024947	Men1	-0.418038	3.4187e-05	0.000407113
ENSMUSG00000027353	Mcm8	0.562884	3.45903e-05	0.000411576
ENSMUSG00000032532	Cck	-1.38551	3.46076e-05	0.000411576
ENSMUSG00000023764	Sfi1	0.690662	3.52046e-05	0.000418398
ENSMUSG00000004637	Wwox	0.568824	3.52426e-05	0.000418574
ENSMUSG00000021427	Ssr1	-0.391797	3.53156e-05	0.000419163
ENSMUSG00000038482	Tfdp1	-0.333695	3.53523e-05	0.000419321
ENSMUSG00000050323	Ndufaf6	0.900297	3.54443e-05	0.000420135
ENSMUSG00000029175	Slc35f6	0.474981	3.57219e-05	0.000422962
ENSMUSG00000060224	Pyroxd2	0.921881	3.57299e-05	0.000422962
ENSMUSG00000094724	Rnaset2b	0.566571	3.59359e-05	0.000425119
ENSMUSG00000090291	Lrrc10b	-1.06433	3.61368e-05	0.000427214
ENSMUSG00000021340	Gpld1	0.661512	3.6354e-05	0.000429499
ENSMUSG00000092060	Bend4	0.532223	3.64539e-05	0.000430395
ENSMUSG00000031398	Plxna3	0.773938	3.68179e-05	0.000433838
ENSMUSG00000037379	Spon2	-2.26353	3.67714e-05	0.000433838
ENSMUSG00000070044	Fam149a	0.515106	3.68109e-05	0.000433838
ENSMUSG00000027018	Hat1	-0.350841	3.69217e-05	0.000434775
ENSMUSG00000021213	Akr1c13	-0.870838	3.7181e-05	0.000437254
ENSMUSG00000033540	Idua	0.898572	3.71741e-05	0.000437254
ENSMUSG00000044701	Il27	-1.82221	3.72225e-05	0.000437455
ENSMUSG00000050064	Zfp697	1.42023	3.73971e-05	0.00043922
ENSMUSG00000100867	Gm18981	-1.47455	3.74645e-05	0.000439724
ENSMUSG00000023330	Dtwd1	0.70888	3.75104e-05	0.000439975
ENSMUSG00000022793	B4galt4	0.800722	3.7539e-05	0.000440023
ENSMUSG00000029413	Naaa	-0.31802	3.7739e-05	0.000442079
ENSMUSG00000020098	Pcbd1	-0.519455	3.77993e-05	0.000442496
ENSMUSG00000021546	Hnrnpk	-0.333278	3.80415e-05	0.00044504
ENSMUSG00000021643	Serf1	-0.554346	3.83784e-05	0.00044869
ENSMUSG00000108358	Gm44509	0.878756	3.86164e-05	0.000451178
ENSMUSG00000001313	Rnd2	-0.576951	3.89096e-05	0.000454013
ENSMUSG00000038903	Ccdc68	-1.56926	3.88959e-05	0.000454013
ENSMUSG00000008489	Elavl2	-0.555597	3.90736e-05	0.000455334
ENSMUSG00000014771	Pdcd2	0.66878	3.90496e-05	0.000455334
ENSMUSG00000069814	Ccdc92b	-0.307859	3.91132e-05	0.0004555
ENSMUSG00000030157	Clec2d	-1.0482	3.92858e-05	0.000457213
ENSMUSG00000020776	Fbf1	0.635831	3.93658e-05	0.000457847
ENSMUSG00000049800	Sertad2	0.577183	3.9447e-05	0.000458495
ENSMUSG00000053604	Rpia	0.402199	3.95034e-05	0.000458853
ENSMUSG00000020892	Aloxe3	1.20276	3.99237e-05	0.000463435
ENSMUSG00000026988	Wdsub1	0.589506	4.00503e-05	0.000464605
ENSMUSG00000038172	Ttc39b	0.331179	4.01048e-05	0.000464936
ENSMUSG00000021576	Pdcd6	-0.423481	4.01842e-05	0.000465556
ENSMUSG00000036138	Acaa1a	0.430031	4.02837e-05	0.000466407
ENSMUSG00000026347	Tmem163	-0.885325	4.06212e-05	0.000470011
ENSMUSG00000026994	Galnt3	1.7984	4.08563e-05	0.000472428
ENSMUSG00000043061	Tmem18	0.351572	4.09567e-05	0.000473284
ENSMUSG00000026578	Ccdc181	0.371977	4.10526e-05	0.000474086
ENSMUSG00000028207	Asph	-0.579465	4.11414e-05	0.000474806
ENSMUSG00000037621	Atoh8	1.12259	4.12184e-05	0.000475389
ENSMUSG00000033949	Trim36	0.746372	4.13735e-05	0.000476871
ENSMUSG00000042589	Cux2	0.805738	4.16388e-05	0.000479622
ENSMUSG00000030669	Calca	1.5875	4.16955e-05	0.000479966
ENSMUSG00000030672	Mylpf	-1.88856	4.17877e-05	0.000480719
ENSMUSG00000027086	Fastkd1	0.499719	4.20529e-05	0.000483461
ENSMUSG00000023050	Map3k12	-0.457752	4.21742e-05	0.000484545
ENSMUSG00000040659	Efhd2	-0.388387	4.22108e-05	0.000484655
ENSMUSG00000038644	Pold1	0.412283	4.23591e-05	0.000486014
ENSMUSG00000078773	Rad54b	0.457452	4.23833e-05	0.000486014
ENSMUSG00000027581	Stmn3	-0.444848	4.25245e-05	0.000487321
ENSMUSG00000071342	Lsmem1	-2.5765	4.25974e-05	0.000487845
ENSMUSG00000048581	E130311K13Rik	1.07084	4.26295e-05	0.000487901
ENSMUSG00000006050	Sra1	-0.551562	4.26744e-05	0.000488103
ENSMUSG00000035504	Reep6	0.924926	4.28903e-05	0.000490261
ENSMUSG00000018076	Med13l	0.487778	4.33864e-05	0.000495008
ENSMUSG00000028719	Cmpk1	-0.345373	4.33884e-05	0.000495008
ENSMUSG00000096141	Dnah7a	1.71328	4.33755e-05	0.000495008
ENSMUSG00000031987	Egln1	-0.932201	4.38652e-05	0.000500131
ENSMUSG00000029833	Trim24	0.398356	4.39748e-05	0.000501061
ENSMUSG00000015377	Dennd6b	0.490156	4.41411e-05	0.000502637
ENSMUSG00000055200	Sertad3	-0.664375	4.42387e-05	0.00050311
ENSMUSG00000057236	Rbbp4	-0.371819	4.42361e-05	0.00050311
ENSMUSG00000026600	Soat1	-0.744623	4.43946e-05	0.000504
ENSMUSG00000031889	Phaf1	0.439244	4.44293e-05	0.000504
ENSMUSG00000035152	Ap2b1	-0.231038	4.43473e-05	0.000504
ENSMUSG00000040231	Syngr4	0.870979	4.44074e-05	0.000504
ENSMUSG00000028295	Smim8	0.75761	4.45102e-05	0.000504599
ENSMUSG00000028480	Glipr2	0.768609	4.48013e-05	0.000507578
ENSMUSG00000071796	6820431F20Rik	0.689993	4.53171e-05	0.000513098
ENSMUSG00000027487	Cdk5rap1	0.536894	4.54807e-05	0.000514302
ENSMUSG00000030259	Rassf8	0.58973	4.54549e-05	0.000514302
ENSMUSG00000040703	Cyp2s1	-2.21803	4.56795e-05	0.000516225
ENSMUSG00000039943	Plcb4	0.791209	4.60035e-05	0.000519559
ENSMUSG00000035849	Krt222	0.73809	4.62451e-05	0.000521959
ENSMUSG00000069227	Gprin1	-0.292298	4.66247e-05	0.000525912
ENSMUSG00000041935	AW549877	0.51691	4.67698e-05	0.000527218
ENSMUSG00000027198	Ext2	0.305209	4.72872e-05	0.000532514
ENSMUSG00000030556	Lrrc28	0.567363	4.7299e-05	0.000532514
ENSMUSG00000118550	Gm52965	-1.07132	4.76477e-05	0.000536104
ENSMUSG00000020785	Camkk1	0.599784	4.78813e-05	0.000538394
ENSMUSG00000021273	Fdft1	-0.579217	4.82757e-05	0.000542489
ENSMUSG00000086708	Gm15577	-2.23665	4.83629e-05	0.000543129
ENSMUSG00000030109	Slc6a12	-2.0246	4.87906e-05	0.00054759
ENSMUSG00000020720	Psmd12	-0.451113	4.9033e-05	0.000549967
ENSMUSG00000020325	Fstl3	-0.645001	4.95508e-05	0.000555427
ENSMUSG00000027615	Hps3	0.821016	4.96174e-05	0.000555701
ENSMUSG00000033960	Jcad	0.439683	4.96372e-05	0.000555701
ENSMUSG00000035674	Ndufa3	-0.353607	4.9773e-05	0.000556874
ENSMUSG00000003534	Ddr1	-0.352218	4.98363e-05	0.000556918
ENSMUSG00000045672	Col27a1	-0.7303	4.98389e-05	0.000556918
ENSMUSG00000047141	Zfp654	-0.594776	5.01787e-05	0.000560365
ENSMUSG00000034509	Mad2l1bp	-0.495577	5.06382e-05	0.000565145
ENSMUSG00000028124	Gclm	-0.487863	5.06826e-05	0.000565289
ENSMUSG00000059401	Mamld1	-0.770384	5.09084e-05	0.000567454
ENSMUSG00000031349	Nsdhl	-0.97466	5.18678e-05	0.00057779
ENSMUSG00000032116	Stt3a	-0.350407	5.20237e-05	0.00057895
ENSMUSG00000044864	Ankrd50	-0.47807	5.20364e-05	0.00057895
ENSMUSG00000043262	Uevld	-0.270714	5.33623e-05	0.000593334
ENSMUSG00000020149	Rab1a	-0.413891	5.34045e-05	0.000593435
ENSMUSG00000031770	Herpud1	0.512684	5.36465e-05	0.000595513
ENSMUSG00000058402	Zfp420	0.681527	5.36579e-05	0.000595513
ENSMUSG00000037885	Stk35	-0.36325	5.38332e-05	0.000597089
ENSMUSG00000029480	Dhx37	0.507492	5.39131e-05	0.000597606
ENSMUSG00000026385	Dbi	-0.82438	5.41211e-05	0.000599542
ENSMUSG00000025195	Dnmbp	0.384707	5.4191e-05	0.000599945
ENSMUSG00000047649	Cd3eap	-0.448814	5.44027e-05	0.000601918
ENSMUSG00000005417	Mprip	0.316747	5.45649e-05	0.000603341
ENSMUSG00000042258	Isl1	-0.743759	5.47142e-05	0.000604619
ENSMUSG00000068039	Tcp1	-0.343983	5.49086e-05	0.000606393
ENSMUSG00000035242	Oaz1	-0.487138	5.49524e-05	0.000606504
ENSMUSG00000044881	Coa4	0.597755	5.50477e-05	0.000607183
ENSMUSG00000028914	Casp9	0.435425	5.5278e-05	0.000609348
ENSMUSG00000019370	Calm3	-0.502557	5.53895e-05	0.000610203
ENSMUSG00000028367	Txn1	-0.494174	5.57756e-05	0.000614079
ENSMUSG00000039501	Znfx1	0.393861	5.58118e-05	0.000614101
ENSMUSG00000014444	Piezo1	1.16606	5.61425e-05	0.000616984
ENSMUSG00000034653	Ythdc2	0.284397	5.61426e-05	0.000616984
ENSMUSG00000037572	Wdhd1	-0.277785	5.64345e-05	0.000619813
ENSMUSG00000027667	Zfp639	0.5197	5.66507e-05	0.000621077
ENSMUSG00000047098	Rnf31	0.590878	5.6614e-05	0.000621077
ENSMUSG00000086075	Gm15728	1.07167	5.66534e-05	0.000621077
ENSMUSG00000032381	Ciao2a	-0.52418	5.67677e-05	0.000621949
ENSMUSG00000021719	Rgs7bp	0.713837	5.69439e-05	0.000623499
ENSMUSG00000063760	Rnf217	-1.0344	5.73004e-05	0.000626927
ENSMUSG00000066640	Fbxl18	0.4197	5.73269e-05	0.000626927
ENSMUSG00000037361	Sf3b6	-0.466539	5.74944e-05	0.000628377
ENSMUSG00000034522	Zfp395	-0.718382	5.76631e-05	0.000629837
ENSMUSG00000047606	Ankrd34c	-1.03677	5.79219e-05	0.000632278
ENSMUSG00000018862	Otop3	-1.17351	5.86292e-05	0.00063961
ENSMUSG00000030089	Slc41a3	0.781709	5.88759e-05	0.000641912
ENSMUSG00000025474	Tubgcp2	0.262054	5.95589e-05	0.000648571
ENSMUSG00000029093	Sorcs2	-0.662955	5.95574e-05	0.000648571
ENSMUSG00000039795	Zfand1	0.709091	5.96653e-05	0.000649336
ENSMUSG00000058013	Septin11	0.284051	5.98688e-05	0.000651155
ENSMUSG00000040537	Adam22	0.569283	5.99141e-05	0.000651253
ENSMUSG00000024758	Rtn3	-0.341026	6.03888e-05	0.000656016
ENSMUSG00000022033	Pbk	-0.41038	6.04835e-05	0.000656646
ENSMUSG00000035179	Ppp1r32	-1.11097	6.05551e-05	0.000657027
ENSMUSG00000057101	Zfp180	0.486789	6.08099e-05	0.000659393
ENSMUSG00000031453	Rasa3	0.603283	6.13335e-05	0.000664668
ENSMUSG00000113640	Adat3	-0.565243	6.13798e-05	0.000664769
ENSMUSG00000028403	Zdhhc21	0.36774	6.15243e-05	0.000665932
ENSMUSG00000046562	Unc119b	-0.244231	6.20495e-05	0.000671211
ENSMUSG00000019854	Reps1	0.432121	6.24597e-05	0.000675189
ENSMUSG00000056073	Grik2	0.955563	6.24924e-05	0.000675189
ENSMUSG00000033475	Tomm6	-0.516084	6.26334e-05	0.000676305
ENSMUSG00000021485	Mxd3	-0.487084	6.27766e-05	0.000677443
ENSMUSG00000001794	Capns1	-0.569333	6.29189e-05	0.000678571
ENSMUSG00000036916	Zfp280c	0.68109	6.29824e-05	0.000678848
ENSMUSG00000113262	Gm48551	1.05925	6.30809e-05	0.000679502
ENSMUSG00000039599	Fam149b	0.335501	6.37077e-05	0.000685439
ENSMUSG00000079469	Pigb	0.658992	6.37084e-05	0.000685439
ENSMUSG00000023944	Hsp90ab1	-0.330614	6.43247e-05	0.000691654
ENSMUSG00000002109	Ddb2	0.490707	6.45792e-05	0.000693328
ENSMUSG00000022858	Tra2b	0.312427	6.45555e-05	0.000693328
ENSMUSG00000034706	Dnai2	-1.33279	6.45963e-05	0.000693328
ENSMUSG00000096847	Tmem151b	-0.688535	6.48319e-05	0.000695441
ENSMUSG00000030753	Thap12	0.334842	6.51063e-05	0.000697967
ENSMUSG00000021785	Ngly1	0.482197	6.54968e-05	0.000701316
ENSMUSG00000046962	Zbtb21	0.418016	6.54801e-05	0.000701316
ENSMUSG00000029012	Orc5	0.470385	6.59405e-05	0.000705646
ENSMUSG00000062257	Opcml	-0.723194	6.60542e-05	0.000706441
ENSMUSG00000047045	Tmem164	-0.258167	6.63948e-05	0.000709661
ENSMUSG00000079316	Rab9	-0.32624	6.658e-05	0.000711217
ENSMUSG00000008036	Ap2s1	-0.377531	6.66406e-05	0.000711441
ENSMUSG00000063428	Ddo	2.78066	6.67774e-05	0.000712478
ENSMUSG00000022414	Tab1	0.522732	6.68654e-05	0.000712992
ENSMUSG00000026930	Gpsm1	-0.274731	6.69207e-05	0.000713159
ENSMUSG00000047446	Arl4a	-0.429697	6.74897e-05	0.000718795
ENSMUSG00000064272	Gpbar1	-0.905945	6.76679e-05	0.000720266
ENSMUSG00000024387	Csnk2b	-0.392019	6.80441e-05	0.000723841
ENSMUSG00000014243	Zswim7	0.742045	6.84015e-05	0.000727212
ENSMUSG00000017146	Brca1	-0.328999	6.84542e-05	0.000727341
ENSMUSG00000027940	Tpm3	-0.433883	6.86025e-05	0.000728432
ENSMUSG00000040836	Gpr161	0.974494	6.86381e-05	0.000728432
ENSMUSG00000022802	Lmln	-0.523541	6.91236e-05	0.000733152
ENSMUSG00000020181	Nav3	1.31328	6.97274e-05	0.000739119
ENSMUSG00000025227	Mfsd13a	0.628229	6.99743e-05	0.000741298
ENSMUSG00000097040	2610316D01Rik	0.799188	7.05447e-05	0.0007469
ENSMUSG00000024831	Ighmbp2	0.463074	7.069e-05	0.000747997
ENSMUSG00000065232	Gm22973	-0.603791	7.08809e-05	0.000749575
ENSMUSG00000029538	Srsf9	-0.507315	7.10179e-05	0.000750235
ENSMUSG00000059974	Ntm	-0.537999	7.10269e-05	0.000750235
ENSMUSG00000025533	Asl	-0.470023	7.13746e-05	0.000753464
ENSMUSG00000031505	Naxd	0.34974	7.20186e-05	0.000759815
ENSMUSG00000026644	Acbd7	-0.70219	7.21791e-05	0.000761062
ENSMUSG00000029735	Tpk1	0.71708	7.22328e-05	0.00076118
ENSMUSG00000040327	Cul9	0.474944	7.24437e-05	0.000762955
ENSMUSG00000028923	Necap2	0.524566	7.27392e-05	0.000765617
ENSMUSG00000028104	Polr3gl	0.641563	7.28061e-05	0.000765873
ENSMUSG00000097617	Gm10687	-0.673817	7.29456e-05	0.00076689
ENSMUSG00000031523	Dlc1	-0.57269	7.33603e-05	0.000770798
ENSMUSG00000031818	Cox4i1	-0.335938	7.37811e-05	0.000774313
ENSMUSG00000085521	4930526A20Rik	-1.15178	7.37616e-05	0.000774313
ENSMUSG00000041468	Gpr12	-0.906242	7.39235e-05	0.000775355
ENSMUSG00000037032	Apbb1	-0.426363	7.41666e-05	0.00077745
ENSMUSG00000025728	Pigq	0.404956	7.5246e-05	0.000788304
ENSMUSG00000024594	Prrc1	0.453572	7.55924e-05	0.000791471
ENSMUSG00000053442	4930597O21Rik	-1.27289	7.59725e-05	0.000794987
ENSMUSG00000063698	Sfxn4	0.567368	7.61657e-05	0.000796544
ENSMUSG00000104178	Gm9916	-1.14714	7.66617e-05	0.000801264
ENSMUSG00000006586	Runx1t1	-0.308793	7.75298e-05	0.000809866
ENSMUSG00000022321	Cdh10	2.22608	7.805e-05	0.000814825
ENSMUSG00000021481	Zfp346	0.591194	7.8107e-05	0.000814947
ENSMUSG00000031400	G6pdx	-0.704506	7.8693e-05	0.000820584
ENSMUSG00000028952	Zbtb48	0.432617	8.12037e-05	0.000846272
ENSMUSG00000042182	Bend6	0.899698	8.18958e-05	0.000852565
ENSMUSG00000046861	Hectd3	0.383876	8.19025e-05	0.000852565
ENSMUSG00000020783	Ncbp3	0.414076	8.19536e-05	0.000852584
ENSMUSG00000034800	Zfp661	0.671029	8.19993e-05	0.000852584
ENSMUSG00000028830	AU040320	0.591252	8.20536e-05	0.000852654
ENSMUSG00000032715	Trib3	1.75808	8.21407e-05	0.000853065
ENSMUSG00000038034	Igsf8	-0.583114	8.22943e-05	0.000854167
ENSMUSG00000078963	Hsbp1l1	-1.21978	8.23569e-05	0.000854322
ENSMUSG00000014773	Dll1	-0.622959	8.26893e-05	0.000857275
ENSMUSG00000021192	Golga5	0.489106	8.32188e-05	0.000862265
ENSMUSG00000030231	Plekha5	0.45031	8.34656e-05	0.000863826
ENSMUSG00000037025	Foxa2	-0.664178	8.34571e-05	0.000863826
ENSMUSG00000031105	Slc25a14	-0.439411	8.36367e-05	0.000864838
ENSMUSG00000039117	Taf4	0.385627	8.36598e-05	0.000864838
ENSMUSG00000061731	Ext1	0.652737	8.51845e-05	0.000880092
ENSMUSG00000030584	Dpf1	-0.410121	8.55042e-05	0.000882887
ENSMUSG00000023832	Acat2	-0.697221	8.55926e-05	0.000883292
ENSMUSG00000045576	St7l	0.442833	8.5725e-05	0.00088415
ENSMUSG00000025184	R3hcc1l	-0.433395	8.6019e-05	0.000886585
ENSMUSG00000090290	Tarbp1	0.43447	8.60599e-05	0.000886585
ENSMUSG00000024513	Mbd2	-0.530854	8.61443e-05	0.000886945
ENSMUSG00000027478	Dnmt3b	0.808647	8.64403e-05	0.000889483
ENSMUSG00000029524	Sirt4	0.78964	8.70189e-05	0.000894923
ENSMUSG00000112266	Gm48843	-0.834929	8.72939e-05	0.000897237
ENSMUSG00000021990	Spata13	0.815192	8.75312e-05	0.000899162
ENSMUSG00000021314	Amph	0.957086	8.75962e-05	0.000899315
ENSMUSG00000087651	1500009L16Rik	-0.698779	8.78304e-05	0.000901203
ENSMUSG00000022840	Adcy5	0.651777	8.82079e-05	0.000903364
ENSMUSG00000029359	Tesc	-0.841145	8.81348e-05	0.000903364
ENSMUSG00000029621	Arpc1a	-0.273826	8.81471e-05	0.000903364
ENSMUSG00000058773	H1f5	-0.455555	8.82424e-05	0.000903364
ENSMUSG00000037112	Sik2	0.651865	8.85683e-05	0.000906184
ENSMUSG00000020038	Cry1	0.458066	8.90793e-05	0.000910893
ENSMUSG00000003662	Ciao1	-0.339157	8.99485e-05	0.000919258
ENSMUSG00000059602	Syn3	0.942492	9.07864e-05	0.000927292
ENSMUSG00000090553	Snrpe	-0.392434	9.09139e-05	0.000928067
ENSMUSG00000038866	Zcchc2	0.409913	9.1703e-05	0.000935589
ENSMUSG00000002475	Abhd3	0.778543	9.17935e-05	0.00093598
ENSMUSG00000057672	Pkn1	0.307433	9.18885e-05	0.000936417
ENSMUSG00000001844	Zdhhc4	0.546625	9.21392e-05	0.000937992
ENSMUSG00000016757	Ttll12	0.338733	9.21475e-05	0.000937992
ENSMUSG00000062661	Ncs1	0.646382	9.2219e-05	0.000938187
ENSMUSG00000007038	Neu1	-0.376364	9.32586e-05	0.000948226
ENSMUSG00000029173	Sepsecs	0.410465	9.33646e-05	0.000948766
ENSMUSG00000020472	Zkscan17	0.661912	9.4004e-05	0.000954183
ENSMUSG00000031585	Gtf2e2	-0.529099	9.39791e-05	0.000954183
ENSMUSG00000004567	Mcoln1	0.385283	9.4149e-05	0.000955115
ENSMUSG00000024201	Kdm4b	-0.701828	9.44274e-05	0.000957398
ENSMUSG00000091537	Tma7	-0.574949	9.45294e-05	0.000957891
ENSMUSG00000010021	Kif19a	-0.763137	9.46485e-05	0.000958556
ENSMUSG00000071253	Slc25a16	0.441446	9.54648e-05	0.000966278
ENSMUSG00000028899	Taf12	0.453564	9.63328e-05	0.000974306
ENSMUSG00000061436	Hipk2	0.619568	9.63665e-05	0.000974306
ENSMUSG00000020897	Aurkb	-0.387583	9.65109e-05	0.000975217
ENSMUSG00000020605	Hs1bp3	0.718554	9.72028e-05	0.000981655
ENSMUSG00000027439	Gzf1	-0.384006	9.72922e-05	0.000982006
ENSMUSG00000017670	Elmo2	0.252469	9.73871e-05	0.000982411
ENSMUSG00000021930	Spryd7	0.41811	9.80017e-05	0.000988055
ENSMUSG00000036330	Slc18a1	-0.995422	9.82765e-05	0.000990269
ENSMUSG00000001524	Gtf2h4	0.517209	9.87132e-05	0.000994112
ENSMUSG00000027654	Fam83d	-0.457945	9.91694e-05	0.000997586
ENSMUSG00000097493	9930014A18Rik	1.0941	9.9141e-05	0.000997586
ENSMUSG00000005161	Prdx2	-0.408209	9.92598e-05	0.000997937
ENSMUSG00000063488	Zkscan7	0.744068	9.94198e-05	0.000998986
ENSMUSG00000026155	Smap1	0.460424	9.95541e-05	0.000999463
ENSMUSG00000047731	Wbp1l	-0.440169	9.95787e-05	0.000999463
ENSMUSG00000020229	Slc5a4a	-1.94284	0.000100245	0.00100472
ENSMUSG00000028414	Fktn	0.35508	0.00010027	0.00100472
ENSMUSG00000038965	Ube2l3	-0.51087	0.000100186	0.00100472
ENSMUSG00000028483	Snapc3	-0.488787	0.000100582	0.00100728
ENSMUSG00000033021	Gmppa	-0.426051	0.00010115	0.0010124
ENSMUSG00000069171	Nr2f1	-0.453975	0.000101628	0.00101662
ENSMUSG00000028344	Invs	0.48862	0.000101746	0.00101724
ENSMUSG00000023007	Prpf40b	0.765364	0.000101828	0.00101749
ENSMUSG00000026123	Plekhb2	-0.299767	0.000102001	0.00101865
ENSMUSG00000022439	Parvg	2.03753	0.000102192	0.00101942
ENSMUSG00000026405	C4bp	-1.3096	0.00010219	0.00101942
ENSMUSG00000015120	Ube2i	-0.310376	0.000102721	0.00102413
ENSMUSG00000031557	Plekha2	-0.896092	0.000103072	0.00102706
ENSMUSG00000074071	Fam169b	-1.1042	0.000103204	0.0010278
ENSMUSG00000078851	H2aw	-0.338106	0.000103327	0.00102846
ENSMUSG00000034295	Fhod3	2.38121	0.00010363	0.0010309
ENSMUSG00000024691	Fam111a	-0.515717	0.000103953	0.00103354
ENSMUSG00000024548	Setbp1	-0.334383	0.000104072	0.00103415
ENSMUSG00000048970	C1galt1c1	-0.52296	0.000104572	0.00103855
ENSMUSG00000069662	Marcks	-0.531093	0.000105439	0.00104658
ENSMUSG00000040883	Tmem205	0.586622	0.000106021	0.00105177
ENSMUSG00000103622	B430319G15Rik	-0.994616	0.000106274	0.0010537
ENSMUSG00000021217	Tshz3	-0.468845	0.000107216	0.00106245
ENSMUSG00000026956	Uap1l1	1.00483	0.000107896	0.0010686
ENSMUSG00000002486	Tchp	0.554495	0.000108079	0.00106982
ENSMUSG00000000976	Heatr6	-0.323235	0.000108309	0.0010715
ENSMUSG00000040652	Oaz2	-0.393005	0.000108609	0.00107388
ENSMUSG00000029777	Gars	0.261997	0.000110088	0.00108742
ENSMUSG00000052302	Tbc1d30	0.688029	0.000110099	0.00108742
ENSMUSG00000062198	2700097O09Rik	-0.455619	0.00011084	0.00109413
ENSMUSG00000062054	Iah1	0.497801	0.000111299	0.00109806
ENSMUSG00000023923	Tbc1d5	0.540745	0.000112116	0.00110551
ENSMUSG00000039929	Urb1	0.391373	0.000113171	0.0011153
ENSMUSG00000059326	Csf2ra	0.78092	0.000114824	0.00113097
ENSMUSG00000004113	Cacna1b	0.720796	0.000115368	0.00113571
ENSMUSG00000085436	Zfp335os	-1.36273	0.000116096	0.00114224
ENSMUSG00000071658	Gng3	-0.666661	0.000116181	0.00114245
ENSMUSG00000004929	Thop1	-0.249119	0.000117078	0.00115065
ENSMUSG00000022637	Cblb	-0.661815	0.000117256	0.00115176
ENSMUSG00000027650	Tti1	0.383847	0.000117589	0.00115441
ENSMUSG00000024130	Abca3	0.318904	0.000117742	0.00115465
ENSMUSG00000029700	Slc13a1	-0.85804	0.000117701	0.00115465
ENSMUSG00000005267	Zfp287	0.488586	0.000118238	0.00115887
ENSMUSG00000027006	Dnajc10	-0.540707	0.000118653	0.0011623
ENSMUSG00000034880	Mrpl34	-0.592334	0.00011896	0.00116468
ENSMUSG00000112527	Gm35696	-1.02632	0.000119663	0.00117092
ENSMUSG00000053852	Adgrg4	-3.50208	0.000120463	0.00117811
ENSMUSG00000036006	Ripor2	-0.651825	0.00012091	0.00118184
ENSMUSG00000008734	Gprc5b	-0.753234	0.000121851	0.00119039
ENSMUSG00000000959	Oxa1l	0.59862	0.000122152	0.00119268
ENSMUSG00000107643	Gm43885	-1.06337	0.000122275	0.00119323
ENSMUSG00000106918	Mrpl33	-0.454884	0.000123136	0.00120097
ENSMUSG00000024873	Cnih2	-1.19399	0.000123242	0.00120135
ENSMUSG00000021666	Gfm2	0.384897	0.000123444	0.00120267
ENSMUSG00000033658	Ddx19b	0.371665	0.000123933	0.00120678
ENSMUSG00000018932	Map2k3	0.322566	0.000124497	0.00121162
ENSMUSG00000040147	Maob	-0.655857	0.000124812	0.00121403
ENSMUSG00000026594	Ralgps2	-0.59245	0.000125317	0.00121827
ENSMUSG00000029267	Mtf2	-0.262324	0.000125444	0.00121886
ENSMUSG00000027201	Myef2	-0.491798	0.000126425	0.00122772
ENSMUSG00000004936	Map2k1	-0.495023	0.000127089	0.00123325
ENSMUSG00000035455	Fignl1	0.296977	0.000127132	0.00123325
ENSMUSG00000028188	Spata1	1.18618	0.000128056	0.00124154
ENSMUSG00000025487	Psmd13	-0.489169	0.000128822	0.0012483
ENSMUSG00000021010	Npas3	2.34837	0.000129043	0.00124909
ENSMUSG00000025132	Arhgdia	-0.430394	0.000129044	0.00124909
ENSMUSG00000029578	Wipi2	0.220866	0.000129478	0.00125262
ENSMUSG00000017499	Cdc6	-0.34626	0.000129867	0.0012557
ENSMUSG00000040729	Cep126	0.992344	0.000130062	0.00125691
ENSMUSG00000032112	Trappc4	-0.395079	0.000130618	0.00126161
ENSMUSG00000034612	Chst11	-0.52078	0.000131345	0.00126795
ENSMUSG00000011171	Vipr2	1.39015	0.000132022	0.00127312
ENSMUSG00000030335	Mrpl51	-0.485857	0.000131988	0.00127312
ENSMUSG00000036578	Fxyd7	-1.12005	0.000132373	0.00127581
ENSMUSG00000028133	Rwdd3	1.11858	0.000133307	0.00128413
ENSMUSG00000047632	Fgfbp3	0.762799	0.000133942	0.00128955
ENSMUSG00000028696	Ipp	0.480147	0.000135044	0.00129946
ENSMUSG00000030613	Ccdc90b	0.434094	0.000135302	0.00130125
ENSMUSG00000026980	Ly75	0.552667	0.000135667	0.00130337
ENSMUSG00000064289	Tank	0.442531	0.000135665	0.00130337
ENSMUSG00000094690	1600014C23Rik	-2.52784	0.00013595	0.00130538
ENSMUSG00000047749	Zc3hav1l	0.668002	0.000136108	0.0013062
ENSMUSG00000022890	Atp5j	-0.383861	0.000136249	0.00130686
ENSMUSG00000058587	Tmod3	-0.280282	0.000136507	0.00130863
ENSMUSG00000036438	Calm2	-0.415834	0.000137707	0.00131943
ENSMUSG00000034453	Polr3b	0.294269	0.000137961	0.00132046
ENSMUSG00000074578	Zfas1	0.779509	0.000137955	0.00132046
ENSMUSG00000028089	Chd1l	0.491364	0.000138192	0.00132195
ENSMUSG00000021476	Habp4	0.629269	0.000138497	0.00132417
ENSMUSG00000002227	Mov10	0.888159	0.000138721	0.0013242
ENSMUSG00000059796	Eif4a1	-0.362947	0.000138661	0.0013242
ENSMUSG00000070520	Nsmce3	-0.382686	0.000138631	0.0013242
ENSMUSG00000014313	Cox6c	-0.690927	0.000139081	0.00132485
ENSMUSG00000021337	Scgn	-1.00294	0.000139085	0.00132485
ENSMUSG00000024188	Luc7l	0.423235	0.000139047	0.00132485
ENSMUSG00000026442	Nfasc	0.479025	0.000138964	0.00132485
ENSMUSG00000042216	Sgsm1	-0.61546	0.000140162	0.0013344
ENSMUSG00000049583	Grm5	-2.06712	0.000140764	0.00133942
ENSMUSG00000115243	Gm5207	1.97689	0.000141602	0.00134669
ENSMUSG00000020680	Taf15	0.69114	0.000142035	0.00135009
ENSMUSG00000030103	Bhlhe40	-1.29608	0.000142471	0.00135351
ENSMUSG00000002489	Tiam1	0.357833	0.000142915	0.00135702
ENSMUSG00000025198	Erlin1	0.358739	0.000143158	0.00135789
ENSMUSG00000027133	Nop10	-0.59467	0.000143145	0.00135789
ENSMUSG00000007653	Gabrb2	-0.479845	0.000144684	0.00137018
ENSMUSG00000015053	Gata2	1.7413	0.000144634	0.00137018
ENSMUSG00000026664	Phyh	0.580422	0.000144584	0.00137018
ENSMUSG00000009575	Cbx5	-0.395145	0.000145019	0.00137263
ENSMUSG00000002748	Baz1b	-0.276845	0.000145357	0.00137511
ENSMUSG00000047534	Mis18bp1	-0.33985	0.000145573	0.00137642
ENSMUSG00000087679	Tmem250-ps	0.394999	0.000145697	0.00137688
ENSMUSG00000028018	Gstcd	0.366743	0.000146296	0.00138107
ENSMUSG00000063714	Sp3os	0.981149	0.000146249	0.00138107
ENSMUSG00000023921	Mmut	0.506218	0.000146792	0.0013843
ENSMUSG00000030657	Xylt1	0.760893	0.000146762	0.0013843
ENSMUSG00000027195	Hsd17b12	-0.42322	0.000146935	0.00138492
ENSMUSG00000020684	Rasl10b	0.816301	0.000147101	0.00138576
ENSMUSG00000012443	Kif11	-0.426481	0.0001473	0.00138691
ENSMUSG00000070473	Cldn3	-0.424707	0.000147555	0.00138858
ENSMUSG00000027610	Gss	0.520677	0.000147812	0.00139027
ENSMUSG00000029104	Htt	0.507153	0.000148443	0.00139329
ENSMUSG00000031352	Hccs	-0.396884	0.000148408	0.00139329
ENSMUSG00000056608	Chd9	-0.408132	0.000148401	0.00139329
ENSMUSG00000060950	Trmt61a	0.552809	0.000148309	0.00139329
ENSMUSG00000047434	Xxylt1	0.420719	0.000149562	0.00140306
ENSMUSG00000037071	Scd1	-0.489146	0.000149796	0.00140378
ENSMUSG00000054027	Nt5dc3	0.609788	0.000149768	0.00140378
ENSMUSG00000037818	Abhd18	-0.699839	0.000150893	0.00141332
ENSMUSG00000025050	Pcgf6	0.354592	0.000151342	0.00141679
ENSMUSG00000020741	Cluh	0.405532	0.000152046	0.00142139
ENSMUSG00000031311	Nono	-0.282304	0.000151936	0.00142139
ENSMUSG00000092203	1110038B12Rik	0.851617	0.000152071	0.00142139
ENSMUSG00000022160	Mettl3	0.418157	0.000152266	0.00142208
ENSMUSG00000028211	Trp53inp1	0.522438	0.000152331	0.00142208
ENSMUSG00000028394	Pole3	-0.303239	0.000152382	0.00142208
ENSMUSG00000026095	Asnsd1	0.706415	0.000152563	0.00142302
ENSMUSG00000021669	Cert1	-0.359368	0.000152835	0.00142482
ENSMUSG00000073096	Lrrc61	1.1838	0.000153896	0.00143396
ENSMUSG00000024236	Svil	-0.628229	0.000154324	0.00143646
ENSMUSG00000039840	Epg5	0.399603	0.00015425	0.00143646
ENSMUSG00000025722	Wdr73	0.332916	0.000154663	0.00143886
ENSMUSG00000085438	Oip5os1	-0.334614	0.000154742	0.00143886
ENSMUSG00000060579	Fhit	1.91848	0.000156396	0.00145349
ENSMUSG00000025602	Zfp202	0.491589	0.000156928	0.001457
ENSMUSG00000040097	Flywch1	0.417409	0.000156937	0.001457
ENSMUSG00000097486	Gm17733	-0.791535	0.000157133	0.00145807
ENSMUSG00000025956	Mettl21a	-0.547358	0.00015724	0.00145831
ENSMUSG00000044600	Smim7	-0.390842	0.000157829	0.00146302
ENSMUSG00000068742	Cry2	0.651897	0.000158083	0.00146461
ENSMUSG00000085037	4933421O10Rik	0.710866	0.000159556	0.0014775
ENSMUSG00000028621	Cyb5rl	0.78099	0.000160212	0.00148281
ENSMUSG00000015671	Psma2	-0.553802	0.000161132	0.00149055
ENSMUSG00000021275	Tecpr2	0.323894	0.000161766	0.00149565
ENSMUSG00000107741	Gm2011	-0.881356	0.00016411	0.00151654
ENSMUSG00000083282	Ctsf	-0.46977	0.000165222	0.00152603
ENSMUSG00000036257	Pnpla8	0.527938	0.000165924	0.00153173
ENSMUSG00000005514	Por	-0.411577	0.000166543	0.00153664
ENSMUSG00000050856	Atp5k	-0.580274	0.000167111	0.0015411
ENSMUSG00000003477	Inmt	-1.58637	0.000167772	0.0015464
ENSMUSG00000020235	Fzr1	-0.320666	0.000168974	0.00155588
ENSMUSG00000025381	Cnpy2	0.472289	0.00016895	0.00155588
ENSMUSG00000002963	Pnkp	0.451678	0.000170641	0.00157042
ENSMUSG00000047843	Bri3	0.538126	0.0001711	0.00157383
ENSMUSG00000025868	Higd2a	-0.439336	0.000172053	0.00158179
ENSMUSG00000003051	Elf3	-0.551663	0.000172404	0.00158373
ENSMUSG00000041975	Mettl8	0.565772	0.00017244	0.00158373
ENSMUSG00000002767	Mrpl2	0.385398	0.000172829	0.00158649
ENSMUSG00000041459	Tardbp	-0.446201	0.000174408	0.00160017
ENSMUSG00000021932	Rnaseh2b	-0.463177	0.000175565	0.00160993
ENSMUSG00000045414	Dipk2a	-0.43841	0.000175651	0.00160993
ENSMUSG00000047747	Rnf150	-0.626251	0.000175886	0.00161126
ENSMUSG00000072082	Ccnf	-0.495705	0.000176661	0.00161753
ENSMUSG00000000627	Sema4f	0.679704	0.000176856	0.00161767
ENSMUSG00000007216	Zfp775	0.491858	0.000176827	0.00161767
ENSMUSG00000070934	Rraga	-0.359938	0.000177139	0.00161942
ENSMUSG00000049940	Pgrmc2	-0.32822	0.00017763	0.00162309
ENSMUSG00000024187	Fam234a	0.376705	0.00018021	0.00164582
ENSMUSG00000030082	Sec61a1	-0.281987	0.000180663	0.00164913
ENSMUSG00000024143	Rhoq	0.529504	0.000182378	0.00166393
ENSMUSG00000068270	Shroom4	1.09828	0.000183041	0.00166913
ENSMUSG00000024081	Cebpz	-0.321568	0.000183343	0.00167104
ENSMUSG00000079508	Apoo	-0.388095	0.000185097	0.00168617
ENSMUSG00000039156	Stim2	-0.411621	0.000186316	0.00169562
ENSMUSG00000086290	Snhg12	0.889449	0.000186324	0.00169562
ENSMUSG00000049580	Tsku	0.852388	0.000186473	0.00169612
ENSMUSG00000004771	Rab11a	-0.352278	0.000186734	0.00169763
ENSMUSG00000053297	AI854703	1.52874	0.000186906	0.00169834
ENSMUSG00000042215	Bag2	-0.470818	0.000189426	0.00172036
ENSMUSG00000007610	Gtpbp3	0.562781	0.000189809	0.00172297
ENSMUSG00000028609	Magoh	-0.45752	0.000190134	0.00172505
ENSMUSG00000044734	Serpinb1a	-1.53627	0.000191171	0.00173358
ENSMUSG00000046603	Tcaim	0.723006	0.000192708	0.00174664
ENSMUSG00000038754	Elovl3	1.10681	0.000193092	0.00174923
ENSMUSG00000027010	Slc25a12	-0.399732	0.000193309	0.00174944
ENSMUSG00000103695	A830029E22Rik	-1.10402	0.000193266	0.00174944
ENSMUSG00000003863	Ppfia3	0.462581	0.000193508	0.00175035
ENSMUSG00000063049	Ing2	-0.662131	0.000194441	0.0017579
ENSMUSG00000078348	Sf3b5	-0.497536	0.000195817	0.00176945
ENSMUSG00000079043	Fastkd5	-0.778606	0.000195976	0.00177
ENSMUSG00000055547	Apobec4	-3.09171	0.000198117	0.00178843
ENSMUSG00000025967	Eef1b2	0.44355	0.000198268	0.0017889
ENSMUSG00000000266	Mid2	0.502375	0.000198716	0.00179204
ENSMUSG00000010755	Cars	0.587417	0.000199204	0.00179554
ENSMUSG00000037103	Dcaf15	0.375183	0.000199612	0.00179831
ENSMUSG00000029050	Ski	0.278265	0.000201194	0.00181165
ENSMUSG00000024588	Fech	0.267187	0.000201512	0.0018127
ENSMUSG00000047284	Neurl4	0.274109	0.000201432	0.0018127
ENSMUSG00000020422	Tns3	-0.580035	0.000203115	0.00182553
ENSMUSG00000027678	Ncoa3	0.522837	0.000203142	0.00182553
ENSMUSG00000057329	Bcl2	0.960069	0.0002034	0.00182694
[truncated: 2,278 more rows]

## Sheet: ESM Table 5
ESM Table 5. Gene ontology enrichment analysis based on downregulated genes in ESM Table 4.
Biological process	Number of genes genome	Number of genes dataset	Expected	Fold Enrichment	raw p value	padj
NADH regeneration (GO:0006735)	16	8	0.21	38.06	4.46e-10	3.52e-07
glucose catabolic process to pyruvate (GO:0061718)	16	8	0.21	38.06	4.46e-10	3.35e-07
canonical glycolysis (GO:0061621)	16	8	0.21	38.06	4.46e-10	3.2e-07
glycolytic process through glucose-6-phosphate (GO:0061620)	19	9	0.25	36.05	5.1e-11	7.31e-08
glucose catabolic process (GO:0006007)	20	9	0.26	34.25	7.31e-11	8.23e-08
glycolytic process through fructose-6-phosphate (GO:0061615)	21	9	0.28	32.62	1.03e-10	1.02e-07
hexose catabolic process (GO:0019320)	29	10	0.38	26.25	5.25e-11	6.37e-08
monosaccharide catabolic process (GO:0046365)	31	10	0.41	24.55	9.05e-11	9.52e-08
NAD metabolic process (GO:0019674)	28	9	0.37	24.47	8.29e-10	5.68e-07
glycolytic process (GO:0006096)	44	13	0.58	22.49	3.29e-13	5.19e-09
ATP generation from ADP (GO:0006757)	45	13	0.59	21.99	4.2e-13	3.31e-09
NADH metabolic process (GO:0006734)	35	9	0.46	19.57	4.36e-09	2.75e-06
gluconeogenesis (GO:0006094)	32	8	0.42	19.03	3.9e-08	2.19e-05
ADP metabolic process (GO:0046031)	53	13	0.7	18.67	2.48e-12	7.82e-09
purine ribonucleoside diphosphate metabolic process (GO:0009179)	56	13	0.74	17.67	4.53e-12	1.02e-08
purine nucleoside diphosphate metabolic process (GO:0009135)	56	13	0.74	17.67	4.53e-12	8.92e-09
nucleoside diphosphate phosphorylation (GO:0006165)	61	14	0.8	17.47	7.67e-13	4.03e-09
hexose biosynthetic process (GO:0019319)	36	8	0.47	16.91	8.58e-08	4.67e-05
nucleotide phosphorylation (GO:0046939)	65	14	0.85	16.39	1.62e-12	6.4e-09
pyruvate metabolic process (GO:0006090)	69	14	0.91	15.44	3.3e-12	8.66e-09
ribonucleoside diphosphate metabolic process (GO:0009185)	68	13	0.89	14.55	3.83e-11	6.03e-08
monosaccharide biosynthetic process (GO:0046364)	43	8	0.56	14.16	2.85e-07	0.000125
carbohydrate catabolic process (GO:0016052)	84	14	1.1	12.69	3.42e-11	5.99e-08
nucleoside diphosphate metabolic process (GO:0009132)	87	14	1.14	12.25	5.19e-11	6.82e-08
glucose metabolic process (GO:0006006)	112	15	1.47	10.19	1.09e-10	1.01e-07
cellular response to hypoxia (GO:0071456)­­	88	10	1.16	8.65	5.9e-07	0.000239
hexose metabolic process (GO:0019318)	146	16	1.92	8.34	3.87e-10	3.21e-07
cellular response to decreased oxygen levels (GO:0036294)	93	10	1.22	8.18	9.39e-07	0.000336
positive regulation of anion transport (GO:1903793)	59	6	0.78	7.74	0.000196	0.0344
monosaccharide metabolic process (GO:0005996)	163	16	2.14	7.47	1.69e-09	1.11e-06
carbohydrate biosynthetic process (GO:0016051)	105	10	1.38	7.25	2.59e-06	0.00085
cellular response to oxygen levels (GO:0071453)	109	10	1.43	6.98	3.53e-06	0.00109
regulation of glucose transmembrane transport (GO:0010827)	90	8	1.18	6.77	4.16e-05	0.00887
regulation of anion transport (GO:0044070)	117	10	1.54	6.51	6.34e-06	0.00178
hormone transport (GO:0009914)	97	8	1.27	6.28	6.82e-05	0.014
ATP metabolic process (GO:0046034)	205	16	2.69	5.94	3.47e-08	2.1e-05
feeding behavior (GO:0007631)	106	8	1.39	5.74	0.000122	0.0218
response to decreased oxygen levels (GO:0036293)	206	15	2.71	5.54	2.17e-07	9.76e-05
regulation of systemic arterial blood pressure (GO:0003073)	127	9	1.67	5.39	7.28e-05	0.0145
response to hypoxia (GO:0001666)	199	14	2.61	5.35	8.13e-07	0.000305
regulation of G protein-coupled receptor signaling pathway (GO:0008277)	135	9	1.77	5.07	0.000113	0.0207
response to oxygen levels (GO:0070482)	227	15	2.98	5.03	6.92e-07	0.000266
adenylate cyclase-modulating G protein-coupled receptor signaling pathway (GO:0007188)	210	13	2.76	4.71	7.52e-06	0.00208
regulation of blood pressure (GO:0008217)	223	13	2.93	4.44	1.38e-05	0.00362
small molecule catabolic process (GO:0044282)	314	18	4.13	4.36	3.87e-07	0.000165
positive regulation of cytosolic calcium ion concentration (GO:0007204)	230	13	3.02	4.3	1.88e-05	0.00456
generation of precursor metabolites and energy (GO:0006091)	328	17	4.31	3.94	3.01e-06	0.000948
vascular process in circulatory system (GO:0003018)	234	12	3.07	3.9	9.54e-05	0.0181
circulatory system process (GO:0003013)	470	24	6.17	3.89	3.47e-08	2.02e-05
blood circulation (GO:0008015)	436	22	5.73	3.84	1.6e-07	7.65e-05
carbohydrate metabolic process (GO:0005975)	416	20	5.47	3.66	1.21e-06	0.000426
ribonucleotide metabolic process (GO:0009259)	347	16	4.56	3.51	2.34e-05	0.00543
purine ribonucleotide metabolic process (GO:0009150)	327	15	4.3	3.49	4.45e-05	0.00936
small molecule biosynthetic process (GO:0044283)	402	18	5.28	3.41	1.06e-05	0.00288
monocarboxylic acid metabolic process (GO:0032787)	516	23	6.78	3.39	6.67e-07	0.000263
ribose phosphate metabolic process (GO:0019693)	359	16	4.72	3.39	3.47e-05	0.00759
purine-containing compound metabolic process (GO:0072521)	364	16	4.78	3.35	4.06e-05	0.00878
purine nucleotide metabolic process (GO:0006163)	342	15	4.49	3.34	7.23e-05	0.0146
regulation of protein secretion (GO:0050708)	302	13	3.97	3.28	0.000259	0.0425
positive regulation of secretion by cell (GO:1903532)	365	15	4.8	3.13	0.000144	0.0255
carboxylic acid metabolic process (GO:0019752)	794	31	10.43	2.97	1.23e-07	6.45e-05
oxoacid metabolic process (GO:0043436)	812	31	10.67	2.91	1.97e-07	9.14e-05
organic acid metabolic process (GO:0006082)	839	32	11.02	2.9	1.26e-07	6.41e-05
positive regulation of secretion (GO:0051047)	420	16	5.52	2.9	0.0002	0.0347
nucleotide metabolic process (GO:0009117)	422	16	5.54	2.89	0.000211	0.0361
nucleobase-containing small molecule metabolic process (GO:0055086)	482	18	6.33	2.84	0.000103	0.019
nucleoside phosphate metabolic process (GO:0006753)	430	16	5.65	2.83	0.000258	0.0428
behavior (GO:0007610)	720	25	9.46	2.64	1.53e-05	0.00378
regulation of secretion (GO:0051046)	763	26	10.02	2.59	1.41e-05	0.00365
regulation of secretion by cell (GO:1903530)	679	23	8.92	2.58	4.89e-05	0.0101
regulation of hormone levels (GO:0010817)	573	19	7.53	2.52	0.000288	0.0468
chemical homeostasis (GO:0048878)	942	29	12.38	2.34	3.02e-05	0.0067
response to abiotic stimulus (GO:0009628)	984	30	12.93	2.32	2.53e-05	0.00577
circulatory system development (GO:0072359)	939	28	12.34	2.27	0.000101	0.019
homeostatic process (GO:0042592)	1463	40	19.22	2.08	1.48e-05	0.00369
small molecule metabolic process (GO:0044281)	1518	41	19.94	2.06	2.02e-05	0.00483
regulation of transport (GO:0051049)	1934	50	25.41	1.97	5.4e-06	0.00158
regulation of biological quality (GO:0065008)	3909	97	51.36	1.89	1.98e-10	1.74e-07
positive regulation of multicellular organismal process (GO:0051240)	1696	42	22.28	1.88	8.97e-05	0.0177
tissue development (GO:0009888)	1755	43	23.06	1.86	0.000113	0.0205
cellular response to chemical stimulus (GO:0070887)	2485	60	32.65	1.84	3.89e-06	0.00118
response to external stimulus (GO:0009605)	2471	58	32.46	1.79	1.42e-05	0.00361
response to chemical (GO:0042221)	3585	83	47.1	1.76	1.49e-07	7.34e-05
regulation of multicellular organismal process (GO:0051239)	2979	68	39.14	1.74	5.8e-06	0.00166
regulation of localization (GO:0032879)	2986	66	39.23	1.68	2.1e-05	0.00494
anatomical structure development (GO:0048856)	5263	106	69.15	1.53	1.49e-06	0.000501
multicellular organism development (GO:0007275)	4508	90	59.23	1.52	2.66e-05	0.006
developmental process (GO:0032502)	5649	112	74.22	1.51	1.33e-06	0.000455
system development (GO:0048731)	3785	75	49.73	1.51	0.000216	0.0363
cellular response to stimulus (GO:0051716)	6795	125	89.27	1.4	1.21e-05	0.00325
multicellular organismal process (GO:0032501)	7349	135	96.55	1.4	4.12e-06	0.00122
cell communication (GO:0007154)	5461	100	71.75	1.39	0.000212	0.036
response to stimulus (GO:0050896)	8690	156	114.17	1.37	8.3e-07	0.000304
biological_process (GO:0008150)	20744	286	272.54	1.05	9.04e-05	0.0174
Unclassified (UNCLASSIFIED)	1253	3	16.46	0.18	9.04e-05	0.0176
sensory perception of chemical stimulus (GO:0007606)	1226	1	16.11	0.06	2.87e-06	0.000922
sensory perception of smell (GO:0007608)	1125	0	14.78	< 0.01	4.84e-07	0.000201
